# Supplementary material for: Transcriptomic, biochemical and physio-anatomical investigations shed more light on responses to drought stress in two contrasting sesame genotypes
Source: Sci Rep. 2017 Aug 18;7:8755. doi: 10.1038/s41598-017-09397-6 (PMC5562740; doi:10.1038/s41598-017-09397-6)
Supplement: Supplementary file 1 — Supplementary Table S1 [file 41598_2017_9397_MOESM1_ESM.xls]

## Sheet: Feuil1
Transcriptomic, biochemical and physio-anatomical investigations shed more light on responses to drought stress in two contrasting sesame genotypes
Komivi Dossa1,2,3, Donghua Li1, Linhai Wang1, Xiaomin Zheng4, Aili Liu1, Jingyin Yu1, Xin Wei1, Rong Zhou1, Daniel Fonceka2,5, Diaga Diouf3, Boshou Liao1, Ndiaga Cissé2 & Xiurong Zhang1
Supplementary Table S1. Summary of RNA-Seq data
Samples	Total Clean Reads	Total Mapping Ratio	Uniquely Mapping Ratio
DS_d0_1	44100034	0.7939	0.7797
DS_d0_2	45086466	0.8149	0.799
DS_d0_3	44352642	0.827	0.8105
DS_d1_1	44494628	0.8447	0.8265
DS_d1_2	45283826	0.8385	0.8197
DS_d1_3	44786270	0.8373	0.818
DS_d2_1	44117492	0.807	0.7905
DS_d2_2	44507204	0.8438	0.8243
DS_d2_3	44210588	0.8467	0.8281
DS_d3_1	45064630	0.7287	0.7112
DS_d3_2	44341800	0.8447	0.826
DS_d3_3	44560616	0.8374	0.8198
DS_d4_1	44875292	0.8149	0.7956
DS_d4_2	44209396	0.7885	0.7706
DS_d4_3	40312996	0.8108	0.7919
DT_d0_1	44471818	0.8178	0.8022
DT_d0_2	44751204	0.8061	0.7911
DT_d0_3	44119284	0.8014	0.7857
DT_d1_1	44280386	0.8295	0.8141
DT_d1_2	44799478	0.833	0.8168
DT_d1_3	44358784	0.8287	0.8133
DT_d2_1	45423250	0.825	0.8071
DT_d2_2	44289140	0.843	0.8253
DT_d2_3	44184688	0.8285	0.8105
DT_d3_1	45445126	0.6121	0.6004
DT_d3_2	45092474	0.69	0.673
DT_d3_3	44850884	0.807	0.7881
DT_d4_1	45091704	0.8345	0.817
DT_d4_2	45081534	0.8036	0.787
DT_d4_3	44868366	0.6788	0.6622
