# Supplementary material for: Transcriptomic, biochemical and physio-anatomical investigations shed more light on responses to drought stress in two contrasting sesame genotypes
Source: Sci Rep. 2017 Aug 18;7:8755. doi: 10.1038/s41598-017-09397-6 (PMC5562740; doi:10.1038/s41598-017-09397-6)
Supplement: Supplementary file 2 — Supplementary Table S2 [file 41598_2017_9397_MOESM2_ESM.xls]

## Sheet: DT_DEG
SIN_1021143
SIN_1014766
SIN_1020466
SIN_1009803
SIN_1006940
SIN_1015156
SIN_1005448
SIN_1012641
SIN_1002544
SIN_1003201
SIN_1006923
SIN_1005557
SIN_1010383
SIN_1011824
SIN_1021446
SIN_1006117
SIN_1010887
SIN_1023972
SIN_1009503
SIN_1013679
SIN_1010792
SIN_1024058
SIN_1019640
SIN_1009593
BGI_novel_G000014
SIN_1017313
SIN_1005428
SIN_1002586
SIN_1010035
SIN_1025954
SIN_1025510
SIN_1018778
SIN_1008301
SIN_1016541
SIN_1014280
SIN_1002768
SIN_1004963
SIN_1023857
SIN_1018847
SIN_1027118
SIN_1025200
SIN_1019743
SIN_1015002
SIN_1015505
SIN_1016937
SIN_1020700
SIN_1017179
SIN_1016436
SIN_1003878
SIN_1025705
SIN_1004403
SIN_1005507
SIN_1008773
SIN_1011950
SIN_1014818
SIN_1023356
SIN_1026094
SIN_1003939
SIN_1011792
SIN_1009155
SIN_1014900
BGI_novel_G000991
SIN_1013100
SIN_1009734
SIN_1005334
SIN_1016714
BGI_novel_G001432
SIN_1000897
SIN_1023532
SIN_1022680
SIN_1013701
BGI_novel_G001127
SIN_1016223
SIN_1002215
SIN_1005683
SIN_1020988
SIN_1012236
SIN_1011028
SIN_1012533
SIN_1012150
SIN_1022504
SIN_1018270
SIN_1021135
SIN_1008778
SIN_1002627
SIN_1005454
SIN_1004742
SIN_1023098
SIN_1015765
SIN_1024539
SIN_1010070
SIN_1006892
SIN_1019176
SIN_1012474
SIN_1024209
SIN_1025224
SIN_1015443
SIN_1007872
SIN_1007868
SIN_1013385
SIN_1002447
SIN_1021951
SIN_1007004
SIN_1009065
SIN_1025925
SIN_1015825
SIN_1006916
SIN_1001705
SIN_1022275
SIN_1010333
SIN_1018489
SIN_1018645
SIN_1002572
SIN_1023509
SIN_1021582
BGI_novel_G001333
SIN_1006147
SIN_1011147
SIN_1010652
SIN_1005752
SIN_1022765
SIN_1007771
SIN_1024366
SIN_1021463
SIN_1016542
SIN_1017689
SIN_1018057
SIN_1010008
SIN_1022720
SIN_1008643
SIN_1005264
SIN_1007077
SIN_1008670
SIN_1011194
SIN_1021990
SIN_1004404
SIN_1018137
SIN_1015837
SIN_1017570
SIN_1013705
SIN_1009470
SIN_1016160
SIN_1009625
SIN_1010813
SIN_1005091
SIN_1016880
SIN_1010229
SIN_1005267
SIN_1003139
SIN_1017933
SIN_1008790
SIN_1001602
SIN_1012790
SIN_1008000
SIN_1015111
SIN_1016488
SIN_1022846
SIN_1012222
SIN_1001485
SIN_1011817
SIN_1022591
SIN_1016224
SIN_1003473
BGI_novel_G000815
SIN_1010071
SIN_1022132
SIN_1008682
SIN_1001365
SIN_1026090
SIN_1016444
SIN_1023200
SIN_1015782
SIN_1025605
SIN_1018187
SIN_1013574
SIN_1020452
SIN_1004367
SIN_1009956
SIN_1003219
SIN_1006729
SIN_1019959
SIN_1007734
SIN_1006671
SIN_1023080
SIN_1016570
SIN_1007864
SIN_1006909
SIN_1004143
SIN_1010176
SIN_1019872
SIN_1017851
SIN_1007557
SIN_1011298
SIN_1020952
SIN_1023153
SIN_1016893
BGI_novel_G000255
SIN_1026038
SIN_1016086
SIN_1007969
SIN_1013611
SIN_1015311
SIN_1025394
SIN_1010781
SIN_1022743
SIN_1006673
SIN_1023218
SIN_1010687
SIN_1006012
SIN_1019172
SIN_1022774
SIN_1008678
SIN_1009170
SIN_1010495
SIN_1022985
SIN_1023143
SIN_1019173
SIN_1006919
SIN_1010892
SIN_1024320
SIN_1012792
SIN_1012279
SIN_1013363
SIN_1014288
SIN_1017962
SIN_1000269
SIN_1013653
SIN_1010888
SIN_1011851
SIN_1016469
SIN_1011673
SIN_1007367
SIN_1006202
SIN_1005901
SIN_1006629
SIN_1003872
SIN_1017552
SIN_1011519
SIN_1002974
SIN_1020355
SIN_1018069
SIN_1009979
SIN_1015714
SIN_1003789
SIN_1012380
SIN_1015931
SIN_1026784
SIN_1006907
SIN_1018329
SIN_1012501
SIN_1020570
SIN_1020592
SIN_1019519
SIN_1004093
SIN_1026429
SIN_1006303
SIN_1027075
SIN_1021043
SIN_1009228
SIN_1012714
SIN_1006646
SIN_1026612
SIN_1024991
SIN_1011252
SIN_1018969
SIN_1016666
SIN_1019053
SIN_1016595
SIN_1009724
SIN_1016702
SIN_1024627
SIN_1017818
SIN_1013558
BGI_novel_G000122
SIN_1012201
SIN_1011495
SIN_1012851
SIN_1007700
SIN_1025551
SIN_1026221
SIN_1011091
SIN_1024289
SIN_1001601
SIN_1006786
SIN_1024072
SIN_1001118
SIN_1014313
SIN_1003841
SIN_1020769
SIN_1008672
SIN_1015587
BGI_novel_G000964
SIN_1006557
SIN_1003353
SIN_1016750
SIN_1022198
SIN_1024571
SIN_1007506
SIN_1006475
SIN_1010293
SIN_1005442
SIN_1003751
SIN_1006696
SIN_1017991
SIN_1021272
SIN_1013295
SIN_1008978
SIN_1021308
SIN_1003642
BGI_novel_G001339
SIN_1008969
SIN_1005308
SIN_1019376
SIN_1022803
SIN_1020885
SIN_1023510
SIN_1009634
SIN_1019510
SIN_1020533
SIN_1021745
SIN_1015119
SIN_1003607
SIN_1006859
SIN_1023980
SIN_1015479
SIN_1010801
SIN_1015393
BGI_novel_G000851
SIN_1015064
BGI_novel_G000400
SIN_1005876
SIN_1016574
SIN_1017149
SIN_1013742
SIN_1004076
SIN_1013368
SIN_1017142
SIN_1017241
SIN_1012072
SIN_1002762
SIN_1010329
SIN_1016974
BGI_novel_G001542
BGI_novel_G001332
SIN_1006962
SIN_1021593
SIN_1008250
SIN_1003208
SIN_1008948
SIN_1020124
SIN_1009575
SIN_1022962
SIN_1015574
SIN_1016159
SIN_1007611
SIN_1024801
SIN_1001521
SIN_1006225
SIN_1016401
SIN_1021967
SIN_1021849
SIN_1021366
SIN_1024817
SIN_1018732
SIN_1007923
SIN_1002445
SIN_1021298
SIN_1008043
SIN_1009626
SIN_1022298
SIN_1001211
SIN_1010917
SIN_1022409
SIN_1010446
SIN_1002251
SIN_1011332
SIN_1012661
SIN_1010794
SIN_1003956
SIN_1003729
BGI_novel_G001264
SIN_1023602
BGI_novel_G000543
SIN_1006541
SIN_1025961
SIN_1019599
SIN_1003571
SIN_1022125
SIN_1006852
SIN_1020168
SIN_1008234
SIN_1004876
SIN_1011140
SIN_1024172
SIN_1017700
SIN_1012261
SIN_1025731
SIN_1012556
SIN_1024147
SIN_1020233
SIN_1011619
SIN_1011383
SIN_1007240
SIN_1018445
SIN_1014079
SIN_1010686
SIN_1005991
SIN_1014131
SIN_1004212
SIN_1002211
SIN_1019482
SIN_1020336
SIN_1007614
SIN_1004632
SIN_1024093
SIN_1023328
SIN_1001476
SIN_1003632
SIN_1010009
SIN_1022595
SIN_1008235
BGI_novel_G001326
SIN_1013292
SIN_1004204
SIN_1023418
BGI_novel_G000519
SIN_1008685
SIN_1008204
SIN_1006554
SIN_1024329
SIN_1003098
SIN_1002000
SIN_1001910
SIN_1017894
SIN_1000785
SIN_1015284
SIN_1004625
SIN_1026105
SIN_1017824
SIN_1025721
SIN_1012590
SIN_1003699
SIN_1020619
SIN_1004474
SIN_1004982
SIN_1009060
SIN_1020797
SIN_1021383
SIN_1013766
SIN_1010690
SIN_1026000
SIN_1021001
SIN_1008679
SIN_1025550
SIN_1011545
SIN_1008878
SIN_1004596
SIN_1012502
SIN_1022862
SIN_1018407
SIN_1008045
SIN_1003210
SIN_1014094
BGI_novel_G000076
SIN_1006101
SIN_1019032
BGI_novel_G000495
SIN_1011911
SIN_1016983
SIN_1016502
SIN_1010546
SIN_1019915
BGI_novel_G000528
SIN_1023155
SIN_1022870
SIN_1014764
SIN_1008702
SIN_1018032
SIN_1017147
SIN_1010604
SIN_1001824
SIN_1026986
SIN_1011310
SIN_1011474
SIN_1013593
SIN_1003189
SIN_1015724
SIN_1017084
SIN_1010091
SIN_1019076
SIN_1022224
SIN_1013045
SIN_1019448
SIN_1013195
SIN_1019907
SIN_1009023
SIN_1013540
SIN_1014946
SIN_1012786
SIN_1014344
SIN_1016632
SIN_1026787
SIN_1009983
SIN_1014884
SIN_1004220
SIN_1015127
BGI_novel_G000421
SIN_1008630
SIN_1024071
SIN_1005816
SIN_1013184
SIN_1011337
SIN_1005791
BGI_novel_G000137
SIN_1022963
SIN_1017535
SIN_1011590
SIN_1013306
SIN_1022679
SIN_1001385
SIN_1027054
SIN_1021879
SIN_1007882
SIN_1016599
SIN_1024906
SIN_1010136
SIN_1011887
SIN_1008032
SIN_1018756
SIN_1010288
SIN_1012446
SIN_1019490
SIN_1024816
SIN_1011584
SIN_1016507
BGI_novel_G000136
SIN_1004452
SIN_1023905
SIN_1007198
SIN_1008197
SIN_1027059
SIN_1022110
SIN_1013006
SIN_1019170
SIN_1019848
SIN_1007544
SIN_1023927
SIN_1005616
SIN_1021692
SIN_1021145
SIN_1002303
SIN_1006007
SIN_1022749
SIN_1011659
SIN_1004337
SIN_1019385
SIN_1011757
SIN_1012966
SIN_1021464
SIN_1004330
SIN_1011668
SIN_1017008
SIN_1010422
SIN_1020744
SIN_1022458
SIN_1024519
SIN_1004394
SIN_1010889
SIN_1012397
SIN_1025883
SIN_1012629
SIN_1003190
SIN_1002313
SIN_1026894
SIN_1026849
SIN_1010588
SIN_1004875
SIN_1025203
SIN_1004328
SIN_1014816
SIN_1022003
SIN_1010198
SIN_1011825
SIN_1018354
SIN_1022536
SIN_1020492
SIN_1016435
SIN_1005918
SIN_1019737
SIN_1004921
SIN_1025826
SIN_1008673
SIN_1017838
SIN_1004965
SIN_1001487
SIN_1012858
SIN_1012857
BGI_novel_G000507
BGI_novel_G001391
SIN_1024138
SIN_1007462
SIN_1025019
SIN_1014444
SIN_1009999
SIN_1008674
SIN_1000255
SIN_1013556
SIN_1019960
SIN_1012868
BGI_novel_G000168
SIN_1005606
SIN_1026330
SIN_1026154
SIN_1022152
SIN_1008653
SIN_1004990
SIN_1019256
SIN_1026198
SIN_1009533
SIN_1009253
SIN_1010817
SIN_1022077
SIN_1012114
SIN_1014236
SIN_1014012
SIN_1014499
SIN_1010068
SIN_1002950
SIN_1016529
SIN_1004338
BGI_novel_G000320
SIN_1009865
SIN_1021800
SIN_1010213
SIN_1007188
SIN_1016747
SIN_1026403
SIN_1002187
SIN_1001672
SIN_1003097
SIN_1006555
SIN_1008147
BGI_novel_G000706
SIN_1004701
SIN_1018203
SIN_1006205
SIN_1026060
BGI_novel_G001340
SIN_1017997
BGI_novel_G000399
SIN_1004185
SIN_1017436
SIN_1014554
SIN_1017978
SIN_1021706
SIN_1016255
SIN_1003849
SIN_1006917
SIN_1022568
SIN_1004107
SIN_1018921
SIN_1019175
SIN_1007930
SIN_1021952
SIN_1021700
SIN_1012496
SIN_1005282
SIN_1019508
SIN_1018877
SIN_1017333
SIN_1025374
SIN_1012136
SIN_1017235
SIN_1006204
SIN_1012566
SIN_1009715
SIN_1019885
SIN_1021878
SIN_1005891
SIN_1021191
SIN_1011166
SIN_1001939
SIN_1020590
SIN_1010757
SIN_1006636
SIN_1009320
SIN_1012768
SIN_1014909
SIN_1007636
SIN_1013305
SIN_1002992
SIN_1010983
SIN_1024475
SIN_1014832
SIN_1004334
SIN_1011146
SIN_1019993
SIN_1004723
SIN_1015766
SIN_1012146
SIN_1015057
SIN_1006006
SIN_1017982
SIN_1026220
SIN_1014711
SIN_1010032
SIN_1002982
SIN_1004006
SIN_1004754
SIN_1020938
SIN_1022789
SIN_1017920
SIN_1016434
SIN_1021620
SIN_1000996
SIN_1016069
SIN_1010154
SIN_1006680
BGI_novel_G001390
SIN_1007366
SIN_1012015
SIN_1011357
SIN_1021146
SIN_1007049
SIN_1007383
SIN_1015239
SIN_1019521
SIN_1009899
SIN_1006754
SIN_1026592
SIN_1023250
SIN_1024082
SIN_1001112
SIN_1019077
SIN_1008983
SIN_1018058
SIN_1025554
SIN_1019641
SIN_1024048
SIN_1005882
SIN_1010007
SIN_1004244
SIN_1020884
SIN_1023281
SIN_1012454
SIN_1011106
BGI_novel_G000460
SIN_1012404
SIN_1005121
SIN_1005795
SIN_1012965
SIN_1025204
SIN_1015013
SIN_1007355
SIN_1015523
SIN_1001821
SIN_1010228
SIN_1004613
SIN_1021652
SIN_1014377
SIN_1021059
SIN_1008683
SIN_1011056
SIN_1027113
SIN_1009154
SIN_1005907
SIN_1012050
SIN_1015494
SIN_1008669
SIN_1019174
SIN_1022088
SIN_1004103
SIN_1011217
SIN_1026079
SIN_1023066
SIN_1021543
SIN_1022640
SIN_1017311
SIN_1012398
SIN_1026437
SIN_1024522
SIN_1023468
SIN_1014153
SIN_1016757
SIN_1005040
SIN_1018567
SIN_1016710
SIN_1020462
SIN_1025432
SIN_1025412
SIN_1006002
SIN_1005702
SIN_1012109
SIN_1020177
SIN_1009081
SIN_1010897
SIN_1012920
SIN_1011874
SIN_1005261
SIN_1019787
SIN_1016773
SIN_1008285
SIN_1022039
SIN_1010336
BGI_novel_G000577
SIN_1013851
SIN_1026390
SIN_1014206
SIN_1024092
SIN_1020522
SIN_1020911
SIN_1010507
SIN_1014296
SIN_1010592
SIN_1014192
SIN_1020672
SIN_1010079
SIN_1025816
SIN_1021562
SIN_1011014
SIN_1013207
SIN_1016930
SIN_1024785
SIN_1014433
SIN_1013309
SIN_1015231
SIN_1013298
SIN_1002756
SIN_1008853
SIN_1022525
SIN_1007200
BGI_novel_G001245
SIN_1007163
SIN_1023749
SIN_1005782
SIN_1003493
SIN_1018952
SIN_1026328
SIN_1011515
SIN_1025576
SIN_1005909
SIN_1020944
SIN_1008654
SIN_1008229
SIN_1008093
SIN_1004949
SIN_1002759
SIN_1011799
SIN_1023928
SIN_1025542
BGI_novel_G000178
SIN_1012561
SIN_1018433
SIN_1025618
SIN_1013613
SIN_1001700
SIN_1001629
SIN_1020283
SIN_1004952
SIN_1010082
SIN_1026299
SIN_1013109
SIN_1017723
SIN_1019623
SIN_1008004
SIN_1024414
SIN_1012662
SIN_1018177
SIN_1002944
SIN_1025063
SIN_1022433
SIN_1014396
SIN_1003091
SIN_1010042
SIN_1009482
SIN_1013994
SIN_1011065
SIN_1015916
SIN_1005077
SIN_1002808
SIN_1022230
SIN_1003757
SIN_1019684
SIN_1021715
SIN_1022469
SIN_1011644
SIN_1026233
SIN_1026620
SIN_1002787
SIN_1019708
SIN_1024190
SIN_1001652
SIN_1005786
SIN_1010677
SIN_1018104
SIN_1014784
SIN_1007433
SIN_1010941
SIN_1010944
SIN_1024334
SIN_1019109
SIN_1009431
BGI_novel_G000480
SIN_1010631
SIN_1022932
SIN_1014356
SIN_1018384
SIN_1003505
SIN_1018442
SIN_1008209
SIN_1014589
SIN_1009175
SIN_1002296
SIN_1018382
SIN_1026956
SIN_1007943
SIN_1012273
SIN_1024893
SIN_1003488
SIN_1023390
SIN_1010689
SIN_1001805
SIN_1025320
SIN_1003165
SIN_1002790
SIN_1017925
SIN_1009077
SIN_1016477
SIN_1017332
SIN_1020565
SIN_1017981
SIN_1020222
BGI_novel_G001682
SIN_1026082
SIN_1016986
SIN_1013340
SIN_1010638
SIN_1013772
BGI_novel_G000849
SIN_1002325
SIN_1017784
SIN_1020817
SIN_1007821
SIN_1002341
SIN_1006662
SIN_1008841
SIN_1025388
SIN_1012191
SIN_1001701
SIN_1018896
SIN_1020263
SIN_1020545
SIN_1015298
SIN_1010846
SIN_1010088
SIN_1020852
SIN_1007401
SIN_1016662
SIN_1002965
SIN_1018446
SIN_1005081
SIN_1016742
SIN_1013817
SIN_1006738
SIN_1018113
SIN_1011168
SIN_1014890
SIN_1007469
SIN_1020389
SIN_1019140
SIN_1006017
SIN_1011398
SIN_1006436
SIN_1011404
SIN_1023047
SIN_1004604
SIN_1026134
SIN_1024383
SIN_1009835
SIN_1013848
SIN_1011579
SIN_1027022
SIN_1025615
SIN_1012563
SIN_1024133
SIN_1015034
SIN_1027080
SIN_1013634
SIN_1003682
SIN_1023876
SIN_1005369
SIN_1023305
SIN_1019756
SIN_1005254
SIN_1023191
BGI_novel_G000504
SIN_1026684
SIN_1013142
SIN_1006618
SIN_1005877
SIN_1007041
SIN_1013978
SIN_1015509
BGI_novel_G000428
SIN_1018333
SIN_1013964
SIN_1013877
SIN_1022879
SIN_1002755
SIN_1003874
SIN_1016425
SIN_1004074
SIN_1008927
SIN_1015606
SIN_1016924
SIN_1018371
SIN_1024185
SIN_1003183
SIN_1025220
SIN_1006710
SIN_1002593
SIN_1010489
SIN_1010556
SIN_1026876
SIN_1004525
SIN_1003614
SIN_1014292
SIN_1021792
SIN_1024086
SIN_1019217
SIN_1005078
SIN_1014790
SIN_1021394
SIN_1025362
SIN_1004476
SIN_1022832
SIN_1009783
SIN_1013219
SIN_1024512
SIN_1001371
SIN_1023734
SIN_1014893
BGI_novel_G000291
SIN_1017634
SIN_1026661
SIN_1015406
SIN_1010308
SIN_1017309
SIN_1012021
SIN_1009510
SIN_1006044
SIN_1006267
SIN_1020288
SIN_1016992
SIN_1019439
SIN_1022475
SIN_1018085
SIN_1021773
SIN_1006029
SIN_1002773
SIN_1007321
SIN_1010572
SIN_1024221
SIN_1015539
SIN_1014548
SIN_1018312
SIN_1018258
SIN_1009029
SIN_1018917
SIN_1002493
SIN_1021711
SIN_1023411
SIN_1026776
SIN_1005247
SIN_1022333
SIN_1027018
SIN_1012172
SIN_1004295
SIN_1012668
SIN_1023337
SIN_1013746
SIN_1026994
SIN_1021654
SIN_1017950
SIN_1012174
SIN_1003526
SIN_1014871
SIN_1009213
SIN_1022183
SIN_1024435
SIN_1007061
SIN_1006184
SIN_1026296
SIN_1020628
SIN_1009594
SIN_1022950
SIN_1017565
SIN_1025867
SIN_1016829
SIN_1008187
SIN_1019371
SIN_1012640
SIN_1011296
SIN_1024079
SIN_1024919
SIN_1021942
SIN_1015553
SIN_1012230
SIN_1022816
SIN_1007100
SIN_1018044
SIN_1010045
SIN_1006334
BGI_novel_G001227
SIN_1010078
SIN_1019609
SIN_1015866
SIN_1025138
SIN_1003756
SIN_1010895
SIN_1009563
SIN_1002788
SIN_1002807
SIN_1006732
SIN_1023015
SIN_1013208
SIN_1012820
SIN_1012964
SIN_1004207
SIN_1009274
SIN_1013788
SIN_1019727
SIN_1006760
SIN_1016805
SIN_1007194
SIN_1026131
SIN_1003830
SIN_1001140
SIN_1009287
SIN_1011011
SIN_1001723
SIN_1023663
SIN_1020232
SIN_1011326
SIN_1010452
SIN_1018071
SIN_1020954
SIN_1006941
SIN_1003691
SIN_1024301
SIN_1013986
SIN_1021726
SIN_1026814
SIN_1013639
SIN_1020640
SIN_1004418
SIN_1025435
SIN_1020284
SIN_1023678
SIN_1022600
SIN_1020695
SIN_1018473
SIN_1018441
SIN_1019643
SIN_1015642
SIN_1018398
SIN_1008183
SIN_1020714
SIN_1024482
SIN_1013373
SIN_1005316
SIN_1022577
SIN_1013635
BGI_novel_G001054
SIN_1007320
BGI_novel_G001192
SIN_1006743
SIN_1006231
SIN_1026435
SIN_1026557
SIN_1013075
SIN_1015560
SIN_1026081
SIN_1004026
BGI_novel_G000797
SIN_1023883
SIN_1014678
SIN_1006982
SIN_1009969
SIN_1018332
SIN_1007823
SIN_1018537
SIN_1021239
SIN_1026457
SIN_1022238
SIN_1027099
SIN_1025259
SIN_1018897
SIN_1024683
SIN_1009282
SIN_1013480
SIN_1011695
SIN_1015678
SIN_1004849
SIN_1026621
SIN_1016147
SIN_1019919
SIN_1019754
SIN_1023435
SIN_1003479
SIN_1011546
SIN_1018028
SIN_1021162
SIN_1012606
SIN_1019789
SIN_1018199
SIN_1006765
SIN_1011300
SIN_1020289
SIN_1024825
SIN_1001651
SIN_1005580
SIN_1024546
SIN_1003271
SIN_1010139
SIN_1020922
SIN_1014193
SIN_1004385
SIN_1019060
SIN_1012564
SIN_1010797
SIN_1024622
SIN_1003847
SIN_1002791
SIN_1026430
SIN_1003504
SIN_1014785
SIN_1009607
SIN_1006237
SIN_1016454
SIN_1018998
SIN_1015035
SIN_1004335
SIN_1003785
SIN_1007406
SIN_1008334
SIN_1018916
SIN_1013658
SIN_1007392
SIN_1004950
SIN_1004490
SIN_1019367
SIN_1026955
SIN_1014985
SIN_1006053
SIN_1015631
SIN_1020581
SIN_1007987
SIN_1019350
SIN_1022014
SIN_1003703
BGI_novel_G000491
SIN_1023684
SIN_1015528
SIN_1011806
SIN_1007243
SIN_1003106
SIN_1010074
SIN_1013256
SIN_1025246
SIN_1018468
SIN_1019071
SIN_1016309
SIN_1014755
SIN_1015440
SIN_1004318
SIN_1011658
SIN_1020280
SIN_1017726
SIN_1010759
SIN_1026780
SIN_1005343
SIN_1024470
SIN_1004448
SIN_1015744
SIN_1017373
SIN_1020435
SIN_1013479
SIN_1022751
SIN_1021099
SIN_1012087
SIN_1017578
SIN_1023048
SIN_1002512
SIN_1010974
SIN_1012459
SIN_1005079
SIN_1026112
SIN_1025937
SIN_1006986
SIN_1002861
SIN_1016771
SIN_1005108
SIN_1006691
SIN_1011139
SIN_1004716
SIN_1014959
SIN_1001246
BGI_novel_G001035
SIN_1024136
SIN_1001376
SIN_1010518
BGI_novel_G001113
SIN_1010319
SIN_1020635
SIN_1027031
SIN_1023410
SIN_1020644
SIN_1020699
SIN_1010787
SIN_1017358
SIN_1004352
SIN_1017122
SIN_1017864
SIN_1022878
BGI_novel_G001601
SIN_1018605
SIN_1025707
SIN_1018259
SIN_1024520
SIN_1013048
SIN_1016671
SIN_1022758
SIN_1017953
SIN_1026773
SIN_1020264
SIN_1000070
SIN_1021134
SIN_1020080
SIN_1011636
SIN_1017197
SIN_1023828
SIN_1020392
SIN_1006033
SIN_1003798
SIN_1002837
SIN_1011686
SIN_1007017
SIN_1009046
SIN_1020673
SIN_1009501
SIN_1023361
SIN_1013516
SIN_1010532
SIN_1009292
SIN_1013466
SIN_1021473
SIN_1024550
SIN_1016414
SIN_1001877
SIN_1008704
SIN_1021023
SIN_1009285
SIN_1003538
SIN_1011099
SIN_1009219
SIN_1006811
SIN_1023165
SIN_1002812
SIN_1005771
SIN_1011865
SIN_1025552
SIN_1002268
SIN_1014605
SIN_1011669
SIN_1002292
SIN_1014891
SIN_1011988
SIN_1003499
SIN_1013284
BGI_novel_G000753
SIN_1006742
SIN_1001613
SIN_1023909
SIN_1027010
SIN_1007259
SIN_1011869
SIN_1024040
SIN_1007725
SIN_1015890
SIN_1011762
SIN_1008239
SIN_1024107
SIN_1025538
BGI_novel_G000869
SIN_1024606
SIN_1009578
SIN_1018314
SIN_1021497
SIN_1009273
SIN_1003948
SIN_1000427
SIN_1014328
SIN_1006719
SIN_1015605
SIN_1011821
SIN_1019386
SIN_1018102
SIN_1003249
SIN_1002789
SIN_1023197
SIN_1007477
SIN_1002989
SIN_1022495
SIN_1016665
SIN_1026770
SIN_1009653
SIN_1016658
SIN_1023050
SIN_1027061
SIN_1021627
BGI_novel_G000925
SIN_1003690
SIN_1004020
SIN_1018127
SIN_1005245
SIN_1023730
SIN_1020245
SIN_1026496
SIN_1021953
SIN_1021075
SIN_1001407
SIN_1019986
SIN_1024434
SIN_1014663
SIN_1023670
SIN_1003387
SIN_1025939
SIN_1011680
SIN_1025895
SIN_1008134
SIN_1024930
SIN_1016614
SIN_1003500
SIN_1009993
SIN_1009668
SIN_1017330
SIN_1006263
SIN_1007376
SIN_1014677
SIN_1002990
SIN_1022192
SIN_1010811
SIN_1012549
BGI_novel_G001684
SIN_1002256
SIN_1011280
SIN_1019516
SIN_1014413
SIN_1019347
SIN_1005750
SIN_1026132
SIN_1009281
SIN_1001469
SIN_1000467
SIN_1002894
SIN_1012918
SIN_1001592
SIN_1018435
SIN_1012722
SIN_1002054
SIN_1015815
SIN_1007408
SIN_1011327
SIN_1012381
SIN_1004445
SIN_1004486
SIN_1010755
SIN_1019037
SIN_1018133
SIN_1025422
SIN_1005305
SIN_1024143
SIN_1023636
SIN_1002792
SIN_1013024
SIN_1006462
SIN_1007790
SIN_1010296
SIN_1004568
SIN_1020696
SIN_1011655
SIN_1018898
SIN_1015937
SIN_1013258
SIN_1002588
SIN_1009874
SIN_1014187
BGI_novel_G000356
SIN_1013364
SIN_1000047
BGI_novel_G000108
SIN_1021159
SIN_1021941
SIN_1007398
SIN_1021783
SIN_1024957
SIN_1005788
SIN_1021929
SIN_1007035
SIN_1017778
SIN_1026720
SIN_1014495
SIN_1023708
SIN_1004614
SIN_1013457
SIN_1002766
SIN_1011157
SIN_1021318
SIN_1005747
BGI_novel_G001352
SIN_1011984
SIN_1002475
SIN_1003309
SIN_1025042
SIN_1018472
SIN_1017721
SIN_1020319
SIN_1007081
SIN_1012846
SIN_1007710
SIN_1001892
SIN_1008635
SIN_1006243
SIN_1004456
SIN_1006476
SIN_1012961
SIN_1006038
SIN_1006282
SIN_1001782
SIN_1009257
SIN_1016821
BGI_novel_G001076
SIN_1026241
SIN_1015767
SIN_1006419
SIN_1016427
SIN_1022449
SIN_1018335
SIN_1024590
SIN_1011303
SIN_1015318
SIN_1012038
SIN_1023303
SIN_1020580
SIN_1018557
SIN_1003282
SIN_1027076
SIN_1026609
SIN_1016128
SIN_1023325
SIN_1016646
SIN_1011790
SIN_1001581
SIN_1024198
SIN_1018794
SIN_1022809
SIN_1012453
BGI_novel_G001567
SIN_1013095
SIN_1008042
SIN_1006104
SIN_1013453
SIN_1026085
SIN_1007323
SIN_1005897
SIN_1001247
SIN_1013586
SIN_1023965
SIN_1009968
SIN_1015983
SIN_1016479
SIN_1017782
SIN_1015021
SIN_1021323
SIN_1026774
SIN_1018458
SIN_1022467
SIN_1022414
SIN_1001609
SIN_1016700
SIN_1019572
SIN_1019137
SIN_1025322
SIN_1004573
SIN_1011494
SIN_1009872
SIN_1004567
SIN_1020273
SIN_1007064
SIN_1014806
SIN_1006879
SIN_1018625
SIN_1026157
SIN_1016323
SIN_1013976
SIN_1024094
SIN_1024415
SIN_1025251
SIN_1022545
BGI_novel_G001242
SIN_1021261
SIN_1014608
SIN_1026857
SIN_1018227
SIN_1018900
SIN_1026260
SIN_1021440
SIN_1007000
SIN_1022704
SIN_1005524
SIN_1004804
SIN_1016826
SIN_1009208
SIN_1012914
SIN_1001470
SIN_1022438
SIN_1004447
SIN_1012111
SIN_1015684
SIN_1010077
SIN_1022254
SIN_1015773
SIN_1008101
SIN_1015086
SIN_1006803
SIN_1015628
SIN_1005764
SIN_1012984
SIN_1006019
SIN_1004321
SIN_1002578
SIN_1011955
SIN_1013073
SIN_1024457
SIN_1023358
SIN_1018556
SIN_1023693
SIN_1020663
SIN_1006242
SIN_1006626
SIN_1017660
SIN_1004730
SIN_1006714
SIN_1015328
SIN_1007896
SIN_1017862
SIN_1019284
SIN_1020741
SIN_1015630
SIN_1004694
SIN_1008803
SIN_1019157
SIN_1008745
BGI_novel_G001194
SIN_1016464
SIN_1022089
SIN_1007950
SIN_1019166
SIN_1008317
SIN_1026993
SIN_1015667
SIN_1013524
SIN_1017539
SIN_1010351
SIN_1017287
SIN_1013549
SIN_1017109
SIN_1014957
SIN_1022522
SIN_1008776
BGI_novel_G001479
SIN_1025857
SIN_1009654
SIN_1006025
SIN_1015303
SIN_1023127
SIN_1021626
SIN_1018318
SIN_1021327
SIN_1019844
SIN_1025452
SIN_1012067
SIN_1000140
SIN_1026769
SIN_1002785
SIN_1019368
SIN_1005350
SIN_1017082
SIN_1006989
SIN_1015644
SIN_1002326
SIN_1017342
SIN_1006244
SIN_1003367
SIN_1009197
SIN_1002348
SIN_1014811
SIN_1013612
SIN_1013316
BGI_novel_G001683
SIN_1020286
SIN_1011281
SIN_1002257
SIN_1006477
SIN_1014302
SIN_1017986
SIN_1022895
SIN_1018443
SIN_1026341
SIN_1013778
SIN_1006740
SIN_1027011
SIN_1020088
SIN_1021989
SIN_1010584
BGI_novel_G000177
SIN_1006736
SIN_1016522
SIN_1014799
SIN_1021838
SIN_1014295
SIN_1016472
SIN_1002294
SIN_1015604
SIN_1009243
SIN_1009954
SIN_1004667
SIN_1008319
SIN_1018222
SIN_1020763
SIN_1021454
SIN_1015755
SIN_1024972
SIN_1020856
SIN_1016317
SIN_1011671
SIN_1011199
SIN_1024050
SIN_1024757
SIN_1005906
SIN_1012361
SIN_1019287
SIN_1004948
BGI_novel_G000354
SIN_1012809
SIN_1011102
SIN_1006590
SIN_1012525
SIN_1010238
SIN_1017554
SIN_1010734
SIN_1013887
SIN_1019033
SIN_1017889
SIN_1001815
SIN_1023702
SIN_1007787
SIN_1016730
SIN_1007109
SIN_1011951
SIN_1021785
SIN_1026643
SIN_1015738
SIN_1002396
SIN_1021436
SIN_1019138
SIN_1025951
SIN_1003856
SIN_1001825
SIN_1023695
SIN_1003377
SIN_1002382
SIN_1004554
SIN_1007521
SIN_1024160
SIN_1002560
SIN_1017675
SIN_1007510
SIN_1013782
SIN_1009667
SIN_1002632
SIN_1012941
SIN_1005401
SIN_1010709
SIN_1007604
SIN_1016642
SIN_1004211
SIN_1013114
SIN_1015692
SIN_1004588
SIN_1015471
SIN_1019621
SIN_1023821
SIN_1019038
SIN_1002786
SIN_1009806
SIN_1009914
SIN_1023049
SIN_1010658
SIN_1022267
SIN_1022503
SIN_1012354
SIN_1015413
SIN_1025489
SIN_1006073
SIN_1012620
SIN_1008281
SIN_1012892
SIN_1014084
SIN_1002793
SIN_1002610
SIN_1009289
SIN_1018260
SIN_1017066
SIN_1000175
SIN_1014099
SIN_1026138
SIN_1011423
SIN_1012646
SIN_1003603
SIN_1004657
SIN_1015541
SIN_1017809
SIN_1022413
SIN_1020665
SIN_1026086
SIN_1019146
SIN_1016476
SIN_1009279
SIN_1009183
SIN_1022452
SIN_1025982
SIN_1001248
SIN_1003657
SIN_1019857
SIN_1001603
SIN_1004398
SIN_1006485
SIN_1012476
SIN_1003898
SIN_1006275
SIN_1006240
SIN_1013761
SIN_1022332
SIN_1025231
SIN_1024207
SIN_1007418
SIN_1015561
SIN_1006745
SIN_1021322
SIN_1011493
SIN_1005729
SIN_1024899
SIN_1007999
SIN_1017941
SIN_1025614
SIN_1002291
SIN_1022470
SIN_1015081
SIN_1013321
SIN_1010852
SIN_1018334
SIN_1017274
SIN_1022276
SIN_1020586
SIN_1010612
SIN_1024705
SIN_1019523
SIN_1002234
SIN_1004181
SIN_1024591
SIN_1013633
SIN_1019956
SIN_1013789
SIN_1002217
SIN_1017090
SIN_1011426
SIN_1024145
SIN_1005175
BGI_novel_G000892
SIN_1020694
SIN_1017525
SIN_1021256
SIN_1016653
SIN_1020671
SIN_1010287
SIN_1025264
SIN_1016421
SIN_1019565
SIN_1015673
SIN_1002405
BGI_novel_G001590
SIN_1005080
SIN_1013436
SIN_1023686
SIN_1012215
SIN_1023866
SIN_1004441
SIN_1016161
SIN_1009797
SIN_1009283
SIN_1026040
SIN_1011417
SIN_1021932
SIN_1026259
SIN_1018063
SIN_1022057
SIN_1004155
SIN_1006239
SIN_1019975
SIN_1020747
SIN_1011791
SIN_1000608
SIN_1009834
SIN_1022074
SIN_1017676
SIN_1024189
SIN_1013000
SIN_1006713
SIN_1006217
SIN_1002810
SIN_1006928
SIN_1005592
SIN_1007576
SIN_1019808
SIN_1014748
SIN_1002270
SIN_1018899
SIN_1024630
SIN_1009846
SIN_1006565
SIN_1017044
SIN_1019044
SIN_1011220
SIN_1019226
SIN_1009027
SIN_1011043
SIN_1016609
SIN_1009972
SIN_1012173
SIN_1008223
SIN_1004960
SIN_1016699
SIN_1003112
SIN_1014241
SIN_1013620
SIN_1020231
SIN_1005427
SIN_1023955
SIN_1015309
SIN_1022546
SIN_1025714
BGI_novel_G001241
SIN_1019384
SIN_1001258
SIN_1009558
SIN_1005102
SIN_1018901
SIN_1013945
SIN_1026406
SIN_1003365
SIN_1019471
SIN_1006685
SIN_1014801
SIN_1013018
SIN_1003695
SIN_1017939
SIN_1013416
SIN_1005265
SIN_1025734
SIN_1018418
SIN_1009166
SIN_1007196
SIN_1014892
SIN_1007534
SIN_1011169
SIN_1026709
SIN_1011587
SIN_1006728
SIN_1005809
SIN_1025300
SIN_1011409
SIN_1024570
SIN_1020703
SIN_1017724
SIN_1026636
SIN_1018886
SIN_1022753
SIN_1005361
[truncated: 2,782 more rows]

## Sheet: DS_DEG
SIN_1000758
SIN_1006940
SIN_1002330
BGI_novel_G000004
SIN_1013851
SIN_1006766
SIN_1006117
SIN_1010079
SIN_1009037
SIN_1010792
SIN_1024058
SIN_1025306
BGI_novel_G000876
SIN_1014433
BGI_novel_G001191
SIN_1008515
SIN_1016541
SIN_1026995
BGI_novel_G001245
SIN_1013748
SIN_1015269
SIN_1008654
SIN_1016937
SIN_1014177
SIN_1022991
SIN_1014647
SIN_1025705
SIN_1013613
SIN_1023248
SIN_1004655
SIN_1001629
SIN_1017723
SIN_1008004
SIN_1018177
SIN_1019893
SIN_1002944
SIN_1009606
SIN_1023169
SIN_1013779
SIN_1015916
SIN_1002808
SIN_1016929
SIN_1002787
SIN_1013536
SIN_1001652
SIN_1005786
SIN_1014784
BGI_novel_G000391
SIN_1001405
SIN_1008778
SIN_1013252
SIN_1006892
SIN_1018442
SIN_1008209
SIN_1009175
SIN_1018093
SIN_1024179
SIN_1010689
SIN_1002790
SIN_1021951
SIN_1011465
SIN_1013347
SIN_1014851
SIN_1011133
SIN_1018045
SIN_1025398
SIN_1010638
SIN_1017784
SIN_1008841
SIN_1018896
SIN_1020545
SIN_1013433
SIN_1000188
SIN_1012828
SIN_1022455
SIN_1026074
SIN_1020035
SIN_1019627
SIN_1025570
SIN_1019564
SIN_1007434
SIN_1007674
SIN_1011404
BGI_novel_G001269
SIN_1009290
SIN_1011574
SIN_1024383
SIN_1004517
SIN_1023876
SIN_1023305
SIN_1023399
SIN_1010075
SIN_1011356
BGI_novel_G000428
SIN_1015606
SIN_1022079
SIN_1010706
SIN_1010233
SIN_1002593
BGI_novel_G001543
SIN_1003614
SIN_1012524
SIN_1007664
SIN_1014657
SIN_1010241
SIN_1024592
SIN_1014893
SIN_1023080
SIN_1015272
SIN_1001884
SIN_1015406
SIN_1013244
BGI_novel_G001686
SIN_1004302
SIN_1019439
SIN_1022475
SIN_1021773
SIN_1007969
SIN_1010572
SIN_1022184
SIN_1006012
SIN_1009170
SIN_1026237
SIN_1020090
SIN_1026502
SIN_1003329
SIN_1007061
SIN_1022950
SIN_1004898
SIN_1008187
SIN_1011519
SIN_1005095
SIN_1022816
SIN_1006334
SIN_1015714
SIN_1010078
SIN_1002788
SIN_1020708
SIN_1011011
SIN_1023428
SIN_1020232
SIN_1012714
SIN_1015570
SIN_1018566
SIN_1014353
SIN_1013986
SIN_1009637
SIN_1020640
SIN_1023678
SIN_1013635
SIN_1007320
SIN_1005372
SIN_1006743
SIN_1026557
SIN_1013075
SIN_1015044
SIN_1026221
SIN_1019712
SIN_1023883
SIN_1023398
SIN_1024315
SIN_1007823
SIN_1017037
SIN_1009473
SIN_1012366
SIN_1016383
SIN_1023459
SIN_1016171
SIN_1022766
SIN_1022453
SIN_1018637
SIN_1005231
SIN_1006146
SIN_1004748
SIN_1006934
SIN_1021676
BGI_novel_G001339
SIN_1018199
SIN_1001651
SIN_1005580
SIN_1010343
SIN_1024641
SIN_1011104
SIN_1010797
SIN_1002791
SIN_1025659
SIN_1006237
SIN_1015035
SIN_1010049
SIN_1025101
SIN_1026139
SIN_1004490
SIN_1026101
SIN_1004073
SIN_1012072
SIN_1013526
SIN_1012052
SIN_1003703
SIN_1021657
SIN_1013127
SIN_1008250
SIN_1002427
SIN_1011806
SIN_1020807
SIN_1003106
SIN_1024801
SIN_1009917
SIN_1013925
SIN_1017726
SIN_1003627
SIN_1024470
SIN_1004448
SIN_1010353
SIN_1010559
SIN_1005044
SIN_1021298
SIN_1007512
SIN_1022111
BGI_novel_G001292
SIN_1014894
SIN_1003956
SIN_1026467
SIN_1027031
SIN_1019717
SIN_1023410
SIN_1010787
SIN_1017864
SIN_1013048
SIN_1016671
SIN_1017953
SIN_1002770
BGI_novel_G001793
SIN_1016901
SIN_1008344
SIN_1010242
SIN_1002860
SIN_1010653
SIN_1023361
SIN_1017229
SIN_1018445
SIN_1013466
SIN_1014926
SIN_1023908
SIN_1015774
SIN_1023328
SIN_1023511
SIN_1006278
SIN_1007259
SIN_1015737
SIN_1025538
SIN_1001464
SIN_1003948
SIN_1002363
SIN_1002555
SIN_1019545
SIN_1002789
SIN_1000285
SIN_1012357
SIN_1023904
SIN_1006274
SIN_1018161
SIN_1015466
SIN_1026501
SIN_1010534
SIN_1005245
SIN_1021383
SIN_1013987
SIN_1024434
SIN_1011674
SIN_1011680
SIN_1003210
SIN_1019560
SIN_1009668
SIN_1006263
SIN_1022124
SIN_1005434
SIN_1002256
SIN_1009284
SIN_1026132
SIN_1009281
SIN_1014619
SIN_1018435
SIN_1012381
SIN_1017147
SIN_1011804
SIN_1018492
SIN_1002792
SIN_1013024
SIN_1011655
SIN_1002588
SIN_1015500
SIN_1014761
SIN_1019369
SIN_1016675
SIN_1010044
SIN_1009239
SIN_1002475
SIN_1003309
SIN_1006431
SIN_1017721
SIN_1025490
SIN_1004456
SIN_1006476
SIN_1016482
SIN_1006038
SIN_1000778
SIN_1003481
SIN_1018121
SIN_1005451
SIN_1018335
SIN_1011887
SIN_1027076
SIN_1012101
SIN_1016233
SIN_1016128
SIN_1021299
SIN_1004452
SIN_1018794
SIN_1002548
BGI_novel_G001567
SIN_1020043
BGI_novel_G001541
SIN_1007323
SIN_1027123
SIN_1015983
BGI_novel_G001698
SIN_1019848
SIN_1022343
SIN_1026774
SIN_1022467
SIN_1001609
SIN_1016700
SIN_1000753
SIN_1001358
SIN_1004182
SIN_1009390
SIN_1022782
SIN_1005270
SIN_1019137
SIN_1025322
SIN_1004573
SIN_1006879
SIN_1006844
SIN_1010376
SIN_1002666
SIN_1011659
SIN_1024094
SIN_1012778
BGI_novel_G000234
SIN_1019497
SIN_1026857
SIN_1011668
SIN_1018900
SIN_1025532
SIN_1012914
SIN_1012385
SIN_1004447
SIN_1010077
SIN_1015773
SIN_1011314
SIN_1007649
SIN_1025203
SIN_1010102
SIN_1013073
SIN_1024457
SIN_1020663
SIN_1025817
SIN_1004730
SIN_1015328
SIN_1019284
SIN_1004694
SIN_1008803
BGI_novel_G001284
SIN_1026993
SIN_1012857
SIN_1027067
SIN_1009654
SIN_1021626
SIN_1013988
SIN_1012067
SIN_1019368
SIN_1017834
SIN_1002556
SIN_1015644
SIN_1020136
SIN_1026198
SIN_1014811
SIN_1013612
SIN_1025698
SIN_1006277
SIN_1004052
SIN_1014499
SIN_1006477
SIN_1024688
SIN_1018443
SIN_1002550
SIN_1022441
SIN_1021736
SIN_1004508
SIN_1006736
SIN_1007619
SIN_1014799
SIN_1007745
SIN_1018203
SIN_1013255
SIN_1015604
SIN_1023061
BGI_novel_G001340
SIN_1004185
SIN_1005477
SIN_1014113
SIN_1002858
SIN_1004163
SIN_1001608
SIN_1012525
SIN_1008080
SIN_1026500
SIN_1021552
SIN_1002396
SIN_1021436
SIN_1023695
SIN_1015567
SIN_1002382
SIN_1021191
SIN_1004546
SIN_1009667
SIN_1016387
SIN_1010709
SIN_1007604
SIN_1003983
SIN_1004211
SIN_1015471
SIN_1008246
SIN_1009806
SIN_1008281
SIN_1016811
BGI_novel_G001540
SIN_1017161
SIN_1026138
SIN_1004657
SIN_1014673
SIN_1022452
SIN_1025521
SIN_1019857
SIN_1023534
SIN_1006275
SIN_1010154
SIN_1015113
SIN_1013498
SIN_1007999
SIN_1022470
SIN_1013321
SIN_1001384
SIN_1017839
SIN_1007915
SIN_1017075
SIN_1023947
BGI_novel_G000892
SIN_1010232
SIN_1019565
SIN_1002405
SIN_1003639
SIN_1001197
SIN_1008341
SIN_1015066
SIN_1012519
SIN_1006239
SIN_1019975
SIN_1011070
SIN_1025204
BGI_novel_G000759
SIN_1000252
SIN_1009032
SIN_1005592
SIN_1019808
SIN_1018899
SIN_1016609
SIN_1016699
SIN_1014241
SIN_1012050
SIN_1014406
SIN_1004103
SIN_1020231
SIN_1015309
SIN_1022546
SIN_1023066
SIN_1019384
SIN_1012398
SIN_1018901
SIN_1013945
SIN_1010076
BGI_novel_G001603
SIN_1007440
SIN_1025734
SIN_1002335
SIN_1012202
SIN_1006002
SIN_1022815
SIN_1005420
SIN_1010897
SIN_1019673
SIN_1011813
SIN_1005048
SIN_1020992
SIN_1012641
SIN_1026896
SIN_1015595
SIN_1022384
BGI_novel_G001596
SIN_1012388
SIN_1013499
SIN_1009773
SIN_1003002
SIN_1005840
SIN_1013679
SIN_1014937
BGI_novel_G000014
SIN_1024785
SIN_1015231
SIN_1002761
SIN_1026777
SIN_1018778
SIN_1008301
SIN_1022410
SIN_1023857
SIN_1016429
SIN_1003493
SIN_1013131
SIN_1015505
SIN_1020944
SIN_1023142
SIN_1002759
SIN_1013747
SIN_1017179
SIN_1023928
SIN_1006869
SIN_1004025
SIN_1018433
SIN_1025618
SIN_1022076
SIN_1008671
SIN_1000218
SIN_1011950
SIN_1022170
SIN_1009155
SIN_1014900
SIN_1014897
SIN_1021437
SIN_1002277
BGI_novel_G001432
SIN_1003998
SIN_1014396
SIN_1013664
SIN_1021293
SIN_1005257
BGI_novel_G001127
SIN_1011644
SIN_1026233
SIN_1011143
SIN_1018428
SIN_1012955
BGI_novel_G001451
SIN_1005683
SIN_1002381
SIN_1002641
SIN_1024190
SIN_1018104
SIN_1002627
SIN_1005454
SIN_1012355
SIN_1026164
SIN_1026599
SIN_1009431
SIN_1016452
SIN_1004991
SIN_1016489
SIN_1007062
SIN_1003653
SIN_1007995
SIN_1026734
SIN_1002447
SIN_1011285
SIN_1011282
SIN_1002670
SIN_1024316
SIN_1016897
BGI_novel_G000030
SIN_1011481
SIN_1012228
SIN_1017938
SIN_1001701
SIN_1014602
SIN_1020996
SIN_1005081
SIN_1008670
SIN_1023931
SIN_1003539
SIN_1020389
SIN_1012511
SIN_1026718
SIN_1022380
SIN_1009625
SIN_1013733
SIN_1014143
SIN_1017940
SIN_1003174
SIN_1025079
SIN_1008064
SIN_1005913
SIN_1001135
SIN_1008863
SIN_1023546
SIN_1022846
SIN_1022973
SIN_1016475
SIN_1022714
SIN_1007484
SIN_1008755
BGI_novel_G001613
SIN_1005877
SIN_1008682
SIN_1015180
SIN_1011728
SIN_1009521
SIN_1025075
SIN_1026090
SIN_1008927
SIN_1012064
SIN_1011492
SIN_1017189
SIN_1015782
SIN_1003183
SIN_1007248
SIN_1013089
SIN_1019590
SIN_1004367
SIN_1008531
SIN_1023075
SIN_1025362
SIN_1014655
SIN_1004476
SIN_1012212
SIN_1020323
SIN_1011503
SIN_1009769
SIN_1010575
SIN_1005958
SIN_1006939
SIN_1011308
SIN_1023968
SIN_1005545
BGI_novel_G001407
SIN_1016893
SIN_1010424
SIN_1006697
SIN_1014868
SIN_1019530
SIN_1018085
SIN_1002329
SIN_1010642
SIN_1015311
SIN_1007945
BGI_novel_G001641
SIN_1027114
SIN_1022619
SIN_1009029
SIN_1023218
SIN_1010687
SIN_1007566
SIN_1021711
SIN_1020790
SIN_1005247
SIN_1012585
SIN_1007273
SIN_1023143
BGI_novel_G001030
SIN_1009105
SIN_1012576
SIN_1014492
SIN_1011996
SIN_1013363
SIN_1022795
SIN_1018195
BGI_novel_G000425
BGI_novel_G001563
SIN_1005901
SIN_1006629
SIN_1004324
SIN_1024100
SIN_1021942
SIN_1025012
SIN_1015553
SIN_1002974
SIN_1020876
SIN_1016530
SIN_1015154
SIN_1010337
SIN_1017469
SIN_1004119
SIN_1019744
SIN_1009772
SIN_1015422
SIN_1017906
SIN_1010849
SIN_1026612
SIN_1026492
SIN_1003723
SIN_1026814
SIN_1009724
SIN_1009190
SIN_1016702
SIN_1020795
SIN_1012151
SIN_1016905
SIN_1008697
SIN_1022411
BGI_novel_G000163
SIN_1006231
SIN_1018278
SIN_1015131
SIN_1006982
SIN_1007483
SIN_1024890
SIN_1011981
SIN_1010717
SIN_1020818
SIN_1003841
SIN_1009640
SIN_1008672
SIN_1009689
SIN_1016163
SIN_1013425
SIN_1007617
SIN_1004849
SIN_1005442
SIN_1020060
SIN_1006670
SIN_1024739
SIN_1024080
SIN_1014552
SIN_1025794
SIN_1005308
SIN_1024825
SIN_1023026
BGI_novel_G001047
SIN_1005986
SIN_1008145
SIN_1020251
SIN_1001740
SIN_1010139
SIN_1003901
SIN_1024622
SIN_1006288
SIN_1011344
SIN_1015594
SIN_1026203
SIN_1002651
SIN_1007489
SIN_1015479
SIN_1008173
SIN_1018149
SIN_1025478
BGI_novel_G000400
SIN_1005876
SIN_1005681
SIN_1013742
SIN_1000635
SIN_1024952
SIN_1004076
SIN_1005391
SIN_1002762
SIN_1010329
BGI_novel_G001542
SIN_1005779
SIN_1006962
SIN_1010597
SIN_1007937
SIN_1003920
SIN_1018468
SIN_1025197
SIN_1008821
SIN_1009670
SIN_1006142
SIN_1027055
SIN_1021967
SIN_1007675
SIN_1021366
SIN_1011193
SIN_1013509
SIN_1026780
SIN_1012597
SIN_1016143
SIN_1021099
SIN_1012087
SIN_1022298
SIN_1020597
SIN_1021127
SIN_1010974
SIN_1005079
SIN_1022409
BGI_novel_G000713
SIN_1001661
SIN_1011390
SIN_1021493
SIN_1000316
SIN_1019532
SIN_1003516
SIN_1020796
SIN_1023602
BGI_novel_G001113
SIN_1009530
SIN_1020635
SIN_1024384
SIN_1025944
SIN_1021673
SIN_1014164
SIN_1015720
SIN_1010562
SIN_1014039
SIN_1025731
SIN_1004931
SIN_1021048
SIN_1001352
SIN_1020914
SIN_1014362
SIN_1004845
SIN_1023828
SIN_1010450
SIN_1008031
SIN_1014880
SIN_1013516
SIN_1018234
SIN_1008006
SIN_1019529
SIN_1009465
SIN_1018316
SIN_1003538
SIN_1021258
SIN_1012100
SIN_1014340
SIN_1011988
SIN_1025957
SIN_1023859
SIN_1023909
SIN_1026917
SIN_1011687
SIN_1001191
SIN_1022328
SIN_1019619
SIN_1019405
BGI_novel_G000869
SIN_1021439
SIN_1021029
SIN_1007786
SIN_1013684
SIN_1024573
SIN_1006898
SIN_1024272
SIN_1015284
SIN_1019524
SIN_1004625
SIN_1007477
SIN_1024730
SIN_1025721
SIN_1017475
SIN_1009344
SIN_1010946
SIN_1003699
SIN_1004474
SIN_1007582
SIN_1020715
SIN_1012698
SIN_1011355
SIN_1018127
SIN_1002231
SIN_1015548
SIN_1016045
SIN_1012715
SIN_1026496
SIN_1010783
SIN_1021001
SIN_1017801
SIN_1009173
SIN_1008679
SIN_1001407
SIN_1002273
SIN_1004767
SIN_1015901
SIN_1011782
SIN_1014819
SIN_1016588
SIN_1003150
SIN_1014677
SIN_1022059
SIN_1004495
SIN_1022192
SIN_1003853
SIN_1019032
SIN_1023564
SIN_1016502
SIN_1017321
BGI_novel_G000858
SIN_1016144
SIN_1007408
SIN_1002633
SIN_1004486
SIN_1025649
SIN_1016956
SIN_1022532
SIN_1019922
SIN_1007790
SIN_1024370
SIN_1016967
SIN_1006623
SIN_1025689
SIN_1009023
SIN_1019116
SIN_1017544
SIN_1021941
SIN_1009125
SIN_1007035
SIN_1023708
SIN_1004614
SIN_1026675
SIN_1005747
SIN_1022806
BGI_novel_G000795
SIN_1007710
SIN_1020834
SIN_1025842
SIN_1011337
SIN_1008741
SIN_1015767
SIN_1018415
SIN_1022679
SIN_1001905
SIN_1024590
SIN_1016584
SIN_1020980
SIN_1020580
SIN_1005584
SIN_1008736
SIN_1014440
SIN_1026609
SIN_1026913
SIN_1008032
SIN_1002561
SIN_1021360
SIN_1012484
SIN_1017593
SIN_1013519
SIN_1024369
SIN_1013095
SIN_1022412
SIN_1020219
BGI_novel_G000401
SIN_1014659
SIN_1022110
SIN_1013652
SIN_1019170
SIN_1021537
SIN_1023927
SIN_1011351
SIN_1008224
SIN_1012188
SIN_1008992
SIN_1005616
SIN_1009191
SIN_1024104
SIN_1015715
SIN_1019305
SIN_1010654
SIN_1014054
SIN_1025198
SIN_1020528
SIN_1004337
SIN_1018934
SIN_1006995
SIN_1018111
SIN_1014517
SIN_1021464
SIN_1000174
SIN_1002760
SIN_1013355
SIN_1021440
SIN_1026561
SIN_1011250
SIN_1017828
SIN_1009472
SIN_1020744
SIN_1012111
SIN_1018327
SIN_1026584
SIN_1011978
SIN_1002366
SIN_1013217
SIN_1001794
SIN_1004321
SIN_1018556
SIN_1018631
SIN_1022708
SIN_1011825
SIN_1024858
SIN_1008931
SIN_1008788
SIN_1013741
SIN_1011599
SIN_1017227
SIN_1001487
SIN_1016313
SIN_1024580
SIN_1007179
SIN_1017287
SIN_1005743
SIN_1022474
SIN_1014957
SIN_1022575
SIN_1008674
SIN_1000255
SIN_1007362
SIN_1006854
SIN_1016589
SIN_1023120
SIN_1009197
SIN_1014584
SIN_1008571
SIN_1009195
SIN_1017190
BGI_novel_G000796
SIN_1002257
SIN_1016536
SIN_1009865
SIN_1026341
SIN_1002801
SIN_1015747
SIN_1005037
SIN_1014975
SIN_1003097
SIN_1024049
SIN_1021989
SIN_1010795
SIN_1016547
SIN_1022260
SIN_1012143
SIN_1021328
SIN_1017997
BGI_novel_G000399
SIN_1018222
SIN_1018833
SIN_1021706
SIN_1026244
SIN_1013642
SIN_1016456
SIN_1015755
SIN_1014512
SIN_1013386
SIN_1027062
SIN_1013721
SIN_1026723
SIN_1026335
SIN_1018173
SIN_1026610
SIN_1021721
SIN_1004431
SIN_1010540
SIN_1017554
SIN_1022947
SIN_1013334
SIN_1025374
SIN_1021785
SIN_1011711
SIN_1011620
SIN_1023585
SIN_1008210
SIN_1013782
SIN_1020590
BGI_novel_G000587
SIN_1025164
SIN_1024313
SIN_1013305
SIN_1012051
SIN_1023423
SIN_1022267
SIN_1008999
SIN_1014551
SIN_1003267
SIN_1006287
SIN_1011146
SIN_1009289
SIN_1025587
SIN_1016892
SIN_1012716
SIN_1012646
SIN_1015541
SIN_1025573
SIN_1019502
SIN_1022261
SIN_1018523
SIN_1014682
SIN_1022413
SIN_1001248
SIN_1024659
SIN_1020938
SIN_1017900
SIN_1017905
SIN_1003319
SIN_1026670
SIN_1023406
SIN_1011493
SIN_1019443
BGI_novel_G000699
SIN_1012059
SIN_1007049
SIN_1002377
SIN_1025884
SIN_1022647
SIN_1016813
SIN_1014886
SIN_1020482
SIN_1021475
SIN_1011435
SIN_1006754
SIN_1020920
SIN_1025252
SIN_1005453
SIN_1011302
SIN_1013789
SIN_1002217
SIN_1016598
SIN_1017975
SIN_1016421
SIN_1014278
SIN_1024579
SIN_1014640
SIN_1020884
SIN_1023866
SIN_1024722
SIN_1006585
SIN_1005544
SIN_1010047
SIN_1012985
SIN_1008242
SIN_1012965
SIN_1011350
SIN_1007355
SIN_1015523
SIN_1013722
SIN_1004613
SIN_1021652
SIN_1009534
SIN_1012162
SIN_1026706
SIN_1009721
SIN_1023545
SIN_1009027
SIN_1015716
SIN_1009154
SIN_1026520
SIN_1008669
SIN_1022640
SIN_1005102
SIN_1006870
SIN_1024819
SIN_1009418
SIN_1014600
SIN_1003587
SIN_1017939
SIN_1005265
SIN_1018418
SIN_1011169
SIN_1004206
SIN_1025107
SIN_1006728
SIN_1009006
SIN_1018119
SIN_1005361
BGI_novel_G001243
SIN_1010094
SIN_1025274
SIN_1024820
SIN_1013377
SIN_1021143
SIN_1001591
SIN_1010868
SIN_1003498
SIN_1022039
SIN_1004049
SIN_1011692
SIN_1018154
SIN_1006735
SIN_1025133
SIN_1014159
SIN_1003195
SIN_1006923
SIN_1014792
BGI_novel_G000226
SIN_1004600
SIN_1011824
SIN_1009503
SIN_1024000
SIN_1018285
BGI_novel_G001560
SIN_1001772
SIN_1015306
SIN_1018723
SIN_1023157
SIN_1017313
SIN_1006022
SIN_1004922
SIN_1013309
SIN_1017257
SIN_1025510
SIN_1024524
SIN_1014280
SIN_1023749
SIN_1005782
SIN_1012609
SIN_1011212
SIN_1009681
SIN_1008275
SIN_1004403
SIN_1021291
SIN_1008773
SIN_1010861
BGI_novel_G001652
SIN_1014818
SIN_1023043
SIN_1007565
SIN_1026094
SIN_1022580
SIN_1001131
SIN_1003697
SIN_1001379
SIN_1023338
SIN_1009734
SIN_1016231
SIN_1010116
SIN_1000897
SIN_1005800
SIN_1023532
SIN_1000534
SIN_1010965
SIN_1004665
SIN_1017470
SIN_1014650
SIN_1015592
SIN_1005803
SIN_1016223
SIN_1005823
SIN_1020883
SIN_1026231
SIN_1022504
SIN_1018270
SIN_1008044
SIN_1021135
SIN_1020107
SIN_1023098
SIN_1015765
SIN_1010070
SIN_1015470
SIN_1024578
SIN_1009991
SIN_1009055
SIN_1008646
SIN_1012474
SIN_1013494
SIN_1017194
SIN_1005329
SIN_1007868
SIN_1006958
SIN_1010491
SIN_1009065
SIN_1000696
SIN_1010874
SIN_1018750
SIN_1023483
SIN_1025925
SIN_1020630
SIN_1002066
SIN_1013605
SIN_1020862
SIN_1007966
SIN_1021986
SIN_1003257
SIN_1019650
SIN_1010333
SIN_1006816
SIN_1004189
SIN_1006041
SIN_1021582
SIN_1011529
SIN_1004627
SIN_1023669
SIN_1015244
SIN_1006147
SIN_1018299
SIN_1011147
SIN_1005752
SIN_1013807
SIN_1009601
SIN_1025579
SIN_1016542
SIN_1014146
SIN_1005342
SIN_1012767
SIN_1008243
SIN_1026633
SIN_1024734
SIN_1013297
SIN_1021535
SIN_1017570
SIN_1012773
BGI_novel_G000636
SIN_1016160
SIN_1023609
SIN_1010865
SIN_1026840
SIN_1003139
SIN_1008790
SIN_1013136
SIN_1009807
SIN_1011130
SIN_1015490
SIN_1003953
SIN_1018176
SIN_1016488
SIN_1012222
SIN_1018500
SIN_1001485
SIN_1022591
SIN_1012437
SIN_1001278
BGI_novel_G000815
SIN_1025663
SIN_1022132
SIN_1013029
SIN_1016444
SIN_1017096
BGI_novel_G001131
SIN_1019896
SIN_1003394
SIN_1025508
SIN_1021022
SIN_1003530
SIN_1025605
SIN_1009059
SIN_1020452
SIN_1010297
SIN_1007114
SIN_1004450
SIN_1001466
SIN_1003219
SIN_1007734
SIN_1007680
SIN_1006671
SIN_1010661
SIN_1017947
SIN_1010176
SIN_1011298
SIN_1009685
BGI_novel_G000255
SIN_1016086
SIN_1026546
SIN_1021571
SIN_1013611
SIN_1025394
SIN_1004789
SIN_1003843
SIN_1022743
SIN_1006673
SIN_1001649
BGI_novel_G001293
SIN_1022774
SIN_1008678
SIN_1026334
SIN_1022985
SIN_1014182
SIN_1026794
SIN_1019363
SIN_1007899
SIN_1010892
SIN_1024320
SIN_1014288
SIN_1026089
SIN_1002272
SIN_1007388
SIN_1011851
SIN_1007367
SIN_1020831
SIN_1014419
SIN_1020669
SIN_1005460
SIN_1020355
SIN_1007659
SIN_1013506
SIN_1003789
SIN_1004928
SIN_1007283
SIN_1024501
SIN_1015931
SIN_1014889
SIN_1023044
SIN_1004207
SIN_1026587
SIN_1018329
SIN_1012391
SIN_1020674
SIN_1000404
SIN_1019519
SIN_1003830
SIN_1001140
SIN_1004093
SIN_1026429
SIN_1011336
SIN_1021043
SIN_1016006
SIN_1015162
SIN_1001618
SIN_1011252
SIN_1016666
SIN_1003227
SIN_1003467
SIN_1005126
SIN_1016595
BGI_novel_G001730
SIN_1014620
SIN_1018282
SIN_1002746
SIN_1026003
SIN_1025024
SIN_1020695
SIN_1011425
SIN_1008026
SIN_1016707
SIN_1005719
SIN_1022577
SIN_1011495
SIN_1006615
SIN_1013078
SIN_1000829
SIN_1009960
SIN_1004860
BGI_novel_G001786
SIN_1009764
SIN_1010501
SIN_1014313
SIN_1018537
SIN_1001975
SIN_1023484
SIN_1001105
SIN_1011433
SIN_1006677
SIN_1003353
SIN_1026042
SIN_1019561
SIN_1022385
SIN_1011933
SIN_1003751
SIN_1026925
SIN_1003638
SIN_1013295
SIN_1017973
SIN_1018105
SIN_1023558
SIN_1008978
SIN_1021308
SIN_1018608
SIN_1024525
SIN_1002540
SIN_1022803
SIN_1005318
SIN_1001992
SIN_1020885
SIN_1023510
SIN_1015386
SIN_1012539
BGI_novel_G000413
SIN_1009634
SIN_1006974
SIN_1020533
SIN_1000383
BGI_novel_G001101
SIN_1001467
SIN_1006859
SIN_1023092
SIN_1023980
SIN_1018200
SIN_1012299
SIN_1001566
SIN_1003275
SIN_1018957
SIN_1024789
SIN_1022739
SIN_1010521
BGI_novel_G000420
BGI_novel_G000894
SIN_1022081
SIN_1018549
SIN_1013368
SIN_1012911
SIN_1019350
SIN_1006069
SIN_1014028
SIN_1017541
BGI_novel_G001668
SIN_1008858
SIN_1007389
SIN_1004636
SIN_1008770
SIN_1022566
SIN_1008948
SIN_1015768
SIN_1021812
SIN_1010074
SIN_1013256
SIN_1023257
SIN_1016159
SIN_1019071
SIN_1007611
SIN_1006225
SIN_1020932
SIN_1003335
SIN_1014787
SIN_1018708
SIN_1000893
SIN_1026583
SIN_1006843
SIN_1008043
SIN_1022924
SIN_1021916
SIN_1009626
SIN_1007089
SIN_1010917
SIN_1012774
SIN_1020046
SIN_1013955
SIN_1016509
SIN_1007571
SIN_1027066
SIN_1020268
SIN_1026604
SIN_1014222
SIN_1008924
SIN_1000451
SIN_1016879
SIN_1020730
BGI_novel_G001264
SIN_1016754
SIN_1014817
SIN_1021981
SIN_1006541
SIN_1017788
SIN_1025961
SIN_1014183
SIN_1003147
SIN_1010475
SIN_1016706
SIN_1024445
SIN_1020699
SIN_1005352
BGI_novel_G001610
SIN_1013943
SIN_1024172
SIN_1021624
SIN_1002620
SIN_1011905
SIN_1023668
SIN_1021977
SIN_1024147
SIN_1011636
SIN_1020673
SIN_1018656
SIN_1007240
SIN_1007973
SIN_1022821
SIN_1007856
SIN_1010991
SIN_1005991
SIN_1018283
SIN_1026431
SIN_1024664
SIN_1000234
SIN_1004212
SIN_1014201
SIN_1024357
SIN_1024052
SIN_1022381
SIN_1025082
BGI_novel_G000335
BGI_novel_G000628
SIN_1007614
SIN_1025426
SIN_1022863
SIN_1003499
SIN_1022595
SIN_1020585
SIN_1013292
SIN_1004204
SIN_1020320
SIN_1004161
SIN_1008204
SIN_1017999
SIN_1017672
SIN_1024329
SIN_1018022
SIN_1009460
SIN_1018961
SIN_1003964
SIN_1025782
SIN_1015930
SIN_1016156
SIN_1003468
SIN_1010704
SIN_1009060
SIN_1015072
SIN_1013731
SIN_1000186
SIN_1023670
SIN_1012073
SIN_1008878
SIN_1022477
SIN_1015871
SIN_1010331
SIN_1021236
SIN_1008045
SIN_1006510
SIN_1003294
SIN_1019429
SIN_1021592
SIN_1004507
SIN_1011911
SIN_1011280
SIN_1026606
SIN_1019915
SIN_1024751
SIN_1003876
SIN_1006733
SIN_1014827
SIN_1003678
SIN_1022870
SIN_1011079
SIN_1012722
SIN_1024037
SIN_1018682
SIN_1026588
SIN_1003261
SIN_1026986
SIN_1015387
SIN_1001397
SIN_1014831
SIN_1012770
SIN_1026656
SIN_1014553
SIN_1020696
SIN_1015347
SIN_1018261
SIN_1012579
SIN_1025461
SIN_1013759
SIN_1022650
SIN_1017004
SIN_1001292
SIN_1022224
SIN_1019288
SIN_1024888
SIN_1022134
SIN_1022407
SIN_1018364
SIN_1013540
SIN_1004426
SIN_1005788
SIN_1016632
SIN_1011360
SIN_1007358
SIN_1003775
SIN_1026787
SIN_1018790
SIN_1025581
SIN_1017989
SIN_1025349
SIN_1006373
SIN_1008630
SIN_1015278
SIN_1000399
SIN_1025697
SIN_1007507
SIN_1005791
SIN_1015155
SIN_1004355
SIN_1026984
SIN_1004471
SIN_1011590
SIN_1009466
SIN_1015527
SIN_1007882
SIN_1002946
SIN_1016599
SIN_1023303
SIN_1024906
SIN_1014019
SIN_1013069
SIN_1020176
SIN_1012094
SIN_1005116
SIN_1013604
SIN_1012446
SIN_1010288
SIN_1010810
SIN_1019481
SIN_1016507
BGI_novel_G000136
SIN_1023905
SIN_1003944
SIN_1012088
SIN_1002430
SIN_1008271
SIN_1008197
SIN_1014786
BGI_novel_G001053
SIN_1001774
SIN_1000431
SIN_1001247
SIN_1007002
SIN_1013683
SIN_1004470
SIN_1025376
BGI_novel_G001788
SIN_1007544
SIN_1012999
SIN_1016075
SIN_1005796
SIN_1024833
SIN_1021692
SIN_1021145
SIN_1025025
SIN_1022749
SIN_1013976
SIN_1023851
SIN_1004585
SIN_1007920
SIN_1024111
SIN_1023460
SIN_1003696
SIN_1020547
SIN_1017008
SIN_1026404
SIN_1022704
SIN_1020576
SIN_1010422
SIN_1022458
SIN_1022438
SIN_1010205
SIN_1008241
SIN_1015684
SIN_1013446
SIN_1001198
SIN_1013299
SIN_1010185
SIN_1012984
SIN_1016799
SIN_1004310
SIN_1004190
SIN_1023983
SIN_1012000
SIN_1011576
SIN_1000056
SIN_1021065
SIN_1018354
SIN_1022536
SIN_1005039
SIN_1017245
SIN_1024444
SIN_1005353
BGI_novel_G001602
SIN_1004075
SIN_1011182
SIN_1005464
SIN_1024285
SIN_1014108
SIN_1017838
SIN_1025706
SIN_1019605
SIN_1004354
SIN_1024138
SIN_1007652
SIN_1017866
SIN_1021665
SIN_1009999
SIN_1013556
SIN_1003144
SIN_1003089
SIN_1015319
SIN_1023847
SIN_1000630
SIN_1019256
SIN_1004160
SIN_1022750
SIN_1014606
SIN_1018714
SIN_1022077
BGI_novel_G000320
SIN_1023288
SIN_1021800
SIN_1003636
SIN_1010213
SIN_1006817
SIN_1012618
SIN_1001672
SIN_1008906
SIN_1006555
SIN_1008597
SIN_1009437
SIN_1010325
SIN_1022066
SIN_1004701
SIN_1004782
SIN_1006205
SIN_1022091
SIN_1003397
SIN_1014554
BGI_novel_G000390
SIN_1024158
SIN_1007424
SIN_1016562
SIN_1008516
SIN_1003849
SIN_1007955
SIN_1018921
SIN_1004699
SIN_1008514
SIN_1015632
SIN_1001362
SIN_1021700
SIN_1012496
SIN_1019085
SIN_1014260
SIN_1005465
SIN_1014774
SIN_1018367
SIN_1012229
SIN_1015689
SIN_1012566
SIN_1019885
SIN_1006031
SIN_1001939
SIN_1022723
SIN_1002338
SIN_1007407
SIN_1004017
SIN_1013527
SIN_1009635
SIN_1016016
SIN_1010757
SIN_1004926
SIN_1009320
SIN_1012768
SIN_1022468
SIN_1010183
SIN_1026600
SIN_1004334
SIN_1003832
SIN_1004675
SIN_1018112
SIN_1021549
SIN_1007694
SIN_1025850
SIN_1002551
SIN_1018658
SIN_1011729
SIN_1011583
BGI_novel_G000433
SIN_1004080
SIN_1007206
SIN_1012223
SIN_1006425
SIN_1004436
SIN_1007160
SIN_1016324
SIN_1016434
SIN_1016069
SIN_1006680
SIN_1003140
SIN_1001364
SIN_1025457
SIN_1007366
SIN_1027041
SIN_1024598
SIN_1015854
SIN_1011594
SIN_1013603
SIN_1007400
SIN_1010367
SIN_1012444
SIN_1012535
SIN_1024082
SIN_1013975
SIN_1010876
SIN_1019077
SIN_1015366
SIN_1026428
SIN_1014248
SIN_1005882
SIN_1009432
SIN_1001478
SIN_1004244
SIN_1018748
SIN_1015788
SIN_1023281
SIN_1012454
SIN_1003862
SIN_1012404
SIN_1026714
SIN_1008012
SIN_1005121
SIN_1010228
SIN_1016015
SIN_1018211
SIN_1008974
SIN_1004113
BGI_novel_G000154
SIN_1020732
SIN_1014385
SIN_1024437
SIN_1007067
SIN_1002972
SIN_1008683
SIN_1027113
SIN_1016307
SIN_1009982
SIN_1025537
SIN_1023744
SIN_1009972
SIN_1015161
SIN_1023896
SIN_1004586
SIN_1026079
BGI_novel_G001241
SIN_1001620
SIN_1005047
SIN_1014913
SIN_1026437
SIN_1011454
SIN_1025661
SIN_1021465
SIN_1012575
SIN_1018567
SIN_1016710
SIN_1020462
SIN_1017440
SIN_1025432
SIN_1010355
SIN_1020433
SIN_1024039
SIN_1012920
SIN_1009004
SIN_1002973
SIN_1007480
SIN_1011874
SIN_1020466
SIN_1017547
SIN_1004484
SIN_1012986
SIN_1016773
SIN_1008285
SIN_1026020
SIN_1011400
SIN_1007425
SIN_1002402
BGI_novel_G000577
SIN_1026390
SIN_1013019
SIN_1007927
SIN_1014206
SIN_1022872
SIN_1024092
SIN_1021482
SIN_1020522
SIN_1020911
SIN_1011422
SIN_1015070
SIN_1017247
SIN_1018257
SIN_1021446
SIN_1010507
SIN_1009781
SIN_1014296
SIN_1010592
SIN_1014192
SIN_1021848
SIN_1014515
SIN_1004096
SIN_1016424
SIN_1025816
BGI_novel_G001406
SIN_1011488
SIN_1019640
SIN_1021562
SIN_1013410
SIN_1011014
SIN_1003692
[truncated: 2,970 more rows]

## Sheet: DEG_overall
Transcriptomic, biochemical and physio-anatomical investigations shed more light on responses to drought stress in two contrasting sesame genotypes
Komivi Dossa1,2,3, Donghua Li1, Linhai Wang1, Xiaomin Zheng4, Aili Liu1, Jingyin Yu1, Xin Wei1, Rong Zhou1, Daniel Fonceka2,5, Diaga Diouf3, Boshou Liao1, Ndiaga Cissé2 & Xiurong Zhang1
Supplementary Table S2. List of DEGs in DT, DS and overall DEGs in the two genotypes
Gene ID
SIN_1000758
SIN_1006940
SIN_1002330
BGI_novel_G000004
SIN_1013851
SIN_1006766
SIN_1006117
SIN_1010079
SIN_1009037
SIN_1010792
SIN_1024058
SIN_1025306
BGI_novel_G000876
SIN_1014433
BGI_novel_G001191
SIN_1008515
SIN_1016541
SIN_1026995
BGI_novel_G001245
SIN_1013748
SIN_1015269
SIN_1008654
SIN_1016937
SIN_1014177
SIN_1022991
SIN_1014647
SIN_1025705
SIN_1013613
SIN_1023248
SIN_1004655
SIN_1001629
SIN_1017723
SIN_1008004
SIN_1018177
SIN_1019893
SIN_1002944
SIN_1009606
SIN_1023169
SIN_1013779
SIN_1015916
SIN_1002808
SIN_1016929
SIN_1002787
SIN_1013536
SIN_1001652
SIN_1005786
SIN_1014784
BGI_novel_G000391
SIN_1001405
SIN_1008778
SIN_1013252
SIN_1006892
SIN_1018442
SIN_1008209
SIN_1009175
SIN_1018093
SIN_1024179
SIN_1010689
SIN_1002790
SIN_1021951
SIN_1011465
SIN_1013347
SIN_1014851
SIN_1011133
SIN_1018045
SIN_1025398
SIN_1010638
SIN_1017784
SIN_1008841
SIN_1018896
SIN_1020545
SIN_1013433
SIN_1000188
SIN_1012828
SIN_1022455
SIN_1026074
SIN_1020035
SIN_1019627
SIN_1025570
SIN_1019564
SIN_1007434
SIN_1007674
SIN_1011404
BGI_novel_G001269
SIN_1009290
SIN_1011574
SIN_1024383
SIN_1004517
SIN_1023876
SIN_1023305
SIN_1023399
SIN_1010075
SIN_1011356
BGI_novel_G000428
SIN_1015606
SIN_1022079
SIN_1010706
SIN_1010233
SIN_1002593
BGI_novel_G001543
SIN_1003614
SIN_1012524
SIN_1007664
SIN_1014657
SIN_1010241
SIN_1024592
SIN_1014893
SIN_1023080
SIN_1015272
SIN_1001884
SIN_1015406
SIN_1013244
BGI_novel_G001686
SIN_1004302
SIN_1019439
SIN_1022475
SIN_1021773
SIN_1007969
SIN_1010572
SIN_1022184
SIN_1006012
SIN_1009170
SIN_1026237
SIN_1020090
SIN_1026502
SIN_1003329
SIN_1007061
SIN_1022950
SIN_1004898
SIN_1008187
SIN_1011519
SIN_1005095
SIN_1022816
SIN_1006334
SIN_1015714
SIN_1010078
SIN_1002788
SIN_1020708
SIN_1011011
SIN_1023428
SIN_1020232
SIN_1012714
SIN_1015570
SIN_1018566
SIN_1014353
SIN_1013986
SIN_1009637
SIN_1020640
SIN_1023678
SIN_1013635
SIN_1007320
SIN_1005372
SIN_1006743
SIN_1026557
SIN_1013075
SIN_1015044
SIN_1026221
SIN_1019712
SIN_1023883
SIN_1023398
SIN_1024315
SIN_1007823
SIN_1017037
SIN_1009473
SIN_1012366
SIN_1016383
SIN_1023459
SIN_1016171
SIN_1022766
SIN_1022453
SIN_1018637
SIN_1005231
SIN_1006146
SIN_1004748
SIN_1006934
SIN_1021676
BGI_novel_G001339
SIN_1018199
SIN_1001651
SIN_1005580
SIN_1010343
SIN_1024641
SIN_1011104
SIN_1010797
SIN_1002791
SIN_1025659
SIN_1006237
SIN_1015035
SIN_1010049
SIN_1025101
SIN_1026139
SIN_1004490
SIN_1026101
SIN_1004073
SIN_1012072
SIN_1013526
SIN_1012052
SIN_1003703
SIN_1021657
SIN_1013127
SIN_1008250
SIN_1002427
SIN_1011806
SIN_1020807
SIN_1003106
SIN_1024801
SIN_1009917
SIN_1013925
SIN_1017726
SIN_1003627
SIN_1024470
SIN_1004448
SIN_1010353
SIN_1010559
SIN_1005044
SIN_1021298
SIN_1007512
SIN_1022111
BGI_novel_G001292
SIN_1014894
SIN_1003956
SIN_1026467
SIN_1027031
SIN_1019717
SIN_1023410
SIN_1010787
SIN_1017864
SIN_1013048
SIN_1016671
SIN_1017953
SIN_1002770
BGI_novel_G001793
SIN_1016901
SIN_1008344
SIN_1010242
SIN_1002860
SIN_1010653
SIN_1023361
SIN_1017229
SIN_1018445
SIN_1013466
SIN_1014926
SIN_1023908
SIN_1015774
SIN_1023328
SIN_1023511
SIN_1006278
SIN_1007259
SIN_1015737
SIN_1025538
SIN_1001464
SIN_1003948
SIN_1002363
SIN_1002555
SIN_1019545
SIN_1002789
SIN_1000285
SIN_1012357
SIN_1023904
SIN_1006274
SIN_1018161
SIN_1015466
SIN_1026501
SIN_1010534
SIN_1005245
SIN_1021383
SIN_1013987
SIN_1024434
SIN_1011674
SIN_1011680
SIN_1003210
SIN_1019560
SIN_1009668
SIN_1006263
SIN_1022124
SIN_1005434
SIN_1002256
SIN_1009284
SIN_1026132
SIN_1009281
SIN_1014619
SIN_1018435
SIN_1012381
SIN_1017147
SIN_1011804
SIN_1018492
SIN_1002792
SIN_1013024
SIN_1011655
SIN_1002588
SIN_1015500
SIN_1014761
SIN_1019369
SIN_1016675
SIN_1010044
SIN_1009239
SIN_1002475
SIN_1003309
SIN_1006431
SIN_1017721
SIN_1025490
SIN_1004456
SIN_1006476
SIN_1016482
SIN_1006038
SIN_1000778
SIN_1003481
SIN_1018121
SIN_1005451
SIN_1018335
SIN_1011887
SIN_1027076
SIN_1012101
SIN_1016233
SIN_1016128
SIN_1021299
SIN_1004452
SIN_1018794
SIN_1002548
BGI_novel_G001567
SIN_1020043
BGI_novel_G001541
SIN_1007323
SIN_1027123
SIN_1015983
BGI_novel_G001698
SIN_1019848
SIN_1022343
SIN_1026774
SIN_1022467
SIN_1001609
SIN_1016700
SIN_1000753
SIN_1001358
SIN_1004182
SIN_1009390
SIN_1022782
SIN_1005270
SIN_1019137
SIN_1025322
SIN_1004573
SIN_1006879
SIN_1006844
SIN_1010376
SIN_1002666
SIN_1011659
SIN_1024094
SIN_1012778
BGI_novel_G000234
SIN_1019497
SIN_1026857
SIN_1011668
SIN_1018900
SIN_1025532
SIN_1012914
SIN_1012385
SIN_1004447
SIN_1010077
SIN_1015773
SIN_1011314
SIN_1007649
SIN_1025203
SIN_1010102
SIN_1013073
SIN_1024457
SIN_1020663
SIN_1025817
SIN_1004730
SIN_1015328
SIN_1019284
SIN_1004694
SIN_1008803
BGI_novel_G001284
SIN_1026993
SIN_1012857
SIN_1027067
SIN_1009654
SIN_1021626
SIN_1013988
SIN_1012067
SIN_1019368
SIN_1017834
SIN_1002556
SIN_1015644
SIN_1020136
SIN_1026198
SIN_1014811
SIN_1013612
SIN_1025698
SIN_1006277
SIN_1004052
SIN_1014499
SIN_1006477
SIN_1024688
SIN_1018443
SIN_1002550
SIN_1022441
SIN_1021736
SIN_1004508
SIN_1006736
SIN_1007619
SIN_1014799
SIN_1007745
SIN_1018203
SIN_1013255
SIN_1015604
SIN_1023061
BGI_novel_G001340
SIN_1004185
SIN_1005477
SIN_1014113
SIN_1002858
SIN_1004163
SIN_1001608
SIN_1012525
SIN_1008080
SIN_1026500
SIN_1021552
SIN_1002396
SIN_1021436
SIN_1023695
SIN_1015567
SIN_1002382
SIN_1021191
SIN_1004546
SIN_1009667
SIN_1016387
SIN_1010709
SIN_1007604
SIN_1003983
SIN_1004211
SIN_1015471
SIN_1008246
SIN_1009806
SIN_1008281
SIN_1016811
BGI_novel_G001540
SIN_1017161
SIN_1026138
SIN_1004657
SIN_1014673
SIN_1022452
SIN_1025521
SIN_1019857
SIN_1023534
SIN_1006275
SIN_1010154
SIN_1015113
SIN_1013498
SIN_1007999
SIN_1022470
SIN_1013321
SIN_1001384
SIN_1017839
SIN_1007915
SIN_1017075
SIN_1023947
BGI_novel_G000892
SIN_1010232
SIN_1019565
SIN_1002405
SIN_1003639
SIN_1001197
SIN_1008341
SIN_1015066
SIN_1012519
SIN_1006239
SIN_1019975
SIN_1011070
SIN_1025204
BGI_novel_G000759
SIN_1000252
SIN_1009032
SIN_1005592
SIN_1019808
SIN_1018899
SIN_1016609
SIN_1016699
SIN_1014241
SIN_1012050
SIN_1014406
SIN_1004103
SIN_1020231
SIN_1015309
SIN_1022546
SIN_1023066
SIN_1019384
SIN_1012398
SIN_1018901
SIN_1013945
SIN_1010076
BGI_novel_G001603
SIN_1007440
SIN_1025734
SIN_1002335
SIN_1012202
SIN_1006002
SIN_1022815
SIN_1005420
SIN_1010897
SIN_1019673
SIN_1011813
SIN_1005048
SIN_1020992
SIN_1012641
SIN_1026896
SIN_1015595
SIN_1022384
BGI_novel_G001596
SIN_1012388
SIN_1013499
SIN_1009773
SIN_1003002
SIN_1005840
SIN_1013679
SIN_1014937
BGI_novel_G000014
SIN_1024785
SIN_1015231
SIN_1002761
SIN_1026777
SIN_1018778
SIN_1008301
SIN_1022410
SIN_1023857
SIN_1016429
SIN_1003493
SIN_1013131
SIN_1015505
SIN_1020944
SIN_1023142
SIN_1002759
SIN_1013747
SIN_1017179
SIN_1023928
SIN_1006869
SIN_1004025
SIN_1018433
SIN_1025618
SIN_1022076
SIN_1008671
SIN_1000218
SIN_1011950
SIN_1022170
SIN_1009155
SIN_1014900
SIN_1014897
SIN_1021437
SIN_1002277
BGI_novel_G001432
SIN_1003998
SIN_1014396
SIN_1013664
SIN_1021293
SIN_1005257
BGI_novel_G001127
SIN_1011644
SIN_1026233
SIN_1011143
SIN_1018428
SIN_1012955
BGI_novel_G001451
SIN_1005683
SIN_1002381
SIN_1002641
SIN_1024190
SIN_1018104
SIN_1002627
SIN_1005454
SIN_1012355
SIN_1026164
SIN_1026599
SIN_1009431
SIN_1016452
SIN_1004991
SIN_1016489
SIN_1007062
SIN_1003653
SIN_1007995
SIN_1026734
SIN_1002447
SIN_1011285
SIN_1011282
SIN_1002670
SIN_1024316
SIN_1016897
BGI_novel_G000030
SIN_1011481
SIN_1012228
SIN_1017938
SIN_1001701
SIN_1014602
SIN_1020996
SIN_1005081
SIN_1008670
SIN_1023931
SIN_1003539
SIN_1020389
SIN_1012511
SIN_1026718
SIN_1022380
SIN_1009625
SIN_1013733
SIN_1014143
SIN_1017940
SIN_1003174
SIN_1025079
SIN_1008064
SIN_1005913
SIN_1001135
SIN_1008863
SIN_1023546
SIN_1022846
SIN_1022973
SIN_1016475
SIN_1022714
SIN_1007484
SIN_1008755
BGI_novel_G001613
SIN_1005877
SIN_1008682
SIN_1015180
SIN_1011728
SIN_1009521
SIN_1025075
SIN_1026090
SIN_1008927
SIN_1012064
SIN_1011492
SIN_1017189
SIN_1015782
SIN_1003183
SIN_1007248
SIN_1013089
SIN_1019590
SIN_1004367
SIN_1008531
SIN_1023075
SIN_1025362
SIN_1014655
SIN_1004476
SIN_1012212
SIN_1020323
SIN_1011503
SIN_1009769
SIN_1010575
SIN_1005958
SIN_1006939
SIN_1011308
SIN_1023968
SIN_1005545
BGI_novel_G001407
SIN_1016893
SIN_1010424
SIN_1006697
SIN_1014868
SIN_1019530
SIN_1018085
SIN_1002329
SIN_1010642
SIN_1015311
SIN_1007945
BGI_novel_G001641
SIN_1027114
SIN_1022619
SIN_1009029
SIN_1023218
SIN_1010687
SIN_1007566
SIN_1021711
SIN_1020790
SIN_1005247
SIN_1012585
SIN_1007273
SIN_1023143
BGI_novel_G001030
SIN_1009105
SIN_1012576
SIN_1014492
SIN_1011996
SIN_1013363
SIN_1022795
SIN_1018195
BGI_novel_G000425
BGI_novel_G001563
SIN_1005901
SIN_1006629
SIN_1004324
SIN_1024100
SIN_1021942
SIN_1025012
SIN_1015553
SIN_1002974
SIN_1020876
SIN_1016530
SIN_1015154
SIN_1010337
SIN_1017469
SIN_1004119
SIN_1019744
SIN_1009772
SIN_1015422
SIN_1017906
SIN_1010849
SIN_1026612
SIN_1026492
SIN_1003723
SIN_1026814
SIN_1009724
SIN_1009190
SIN_1016702
SIN_1020795
SIN_1012151
SIN_1016905
SIN_1008697
SIN_1022411
BGI_novel_G000163
SIN_1006231
SIN_1018278
SIN_1015131
SIN_1006982
SIN_1007483
SIN_1024890
SIN_1011981
SIN_1010717
SIN_1020818
SIN_1003841
SIN_1009640
SIN_1008672
SIN_1009689
SIN_1016163
SIN_1013425
SIN_1007617
SIN_1004849
SIN_1005442
SIN_1020060
SIN_1006670
SIN_1024739
SIN_1024080
SIN_1014552
SIN_1025794
SIN_1005308
SIN_1024825
SIN_1023026
BGI_novel_G001047
SIN_1005986
SIN_1008145
SIN_1020251
SIN_1001740
SIN_1010139
SIN_1003901
SIN_1024622
SIN_1006288
SIN_1011344
SIN_1015594
SIN_1026203
SIN_1002651
SIN_1007489
SIN_1015479
SIN_1008173
SIN_1018149
SIN_1025478
BGI_novel_G000400
SIN_1005876
SIN_1005681
SIN_1013742
SIN_1000635
SIN_1024952
SIN_1004076
SIN_1005391
SIN_1002762
SIN_1010329
BGI_novel_G001542
SIN_1005779
SIN_1006962
SIN_1010597
SIN_1007937
SIN_1003920
SIN_1018468
SIN_1025197
SIN_1008821
SIN_1009670
SIN_1006142
SIN_1027055
SIN_1021967
SIN_1007675
SIN_1021366
SIN_1011193
SIN_1013509
SIN_1026780
SIN_1012597
SIN_1016143
SIN_1021099
SIN_1012087
SIN_1022298
SIN_1020597
SIN_1021127
SIN_1010974
SIN_1005079
SIN_1022409
BGI_novel_G000713
SIN_1001661
SIN_1011390
SIN_1021493
SIN_1000316
SIN_1019532
SIN_1003516
SIN_1020796
SIN_1023602
BGI_novel_G001113
SIN_1009530
SIN_1020635
SIN_1024384
SIN_1025944
SIN_1021673
SIN_1014164
SIN_1015720
SIN_1010562
SIN_1014039
SIN_1025731
SIN_1004931
SIN_1021048
SIN_1001352
SIN_1020914
SIN_1014362
SIN_1004845
SIN_1023828
SIN_1010450
SIN_1008031
SIN_1014880
SIN_1013516
SIN_1018234
SIN_1008006
SIN_1019529
SIN_1009465
SIN_1018316
SIN_1003538
SIN_1021258
SIN_1012100
SIN_1014340
SIN_1011988
SIN_1025957
SIN_1023859
SIN_1023909
SIN_1026917
SIN_1011687
SIN_1001191
SIN_1022328
SIN_1019619
SIN_1019405
BGI_novel_G000869
SIN_1021439
SIN_1021029
SIN_1007786
SIN_1013684
SIN_1024573
SIN_1006898
SIN_1024272
SIN_1015284
SIN_1019524
SIN_1004625
SIN_1007477
SIN_1024730
SIN_1025721
SIN_1017475
SIN_1009344
SIN_1010946
SIN_1003699
SIN_1004474
SIN_1007582
SIN_1020715
SIN_1012698
SIN_1011355
SIN_1018127
SIN_1002231
SIN_1015548
SIN_1016045
SIN_1012715
SIN_1026496
SIN_1010783
SIN_1021001
SIN_1017801
SIN_1009173
SIN_1008679
SIN_1001407
SIN_1002273
SIN_1004767
SIN_1015901
SIN_1011782
SIN_1014819
SIN_1016588
SIN_1003150
SIN_1014677
SIN_1022059
SIN_1004495
SIN_1022192
SIN_1003853
SIN_1019032
SIN_1023564
SIN_1016502
SIN_1017321
BGI_novel_G000858
SIN_1016144
SIN_1007408
SIN_1002633
SIN_1004486
SIN_1025649
SIN_1016956
SIN_1022532
SIN_1019922
SIN_1007790
SIN_1024370
SIN_1016967
SIN_1006623
SIN_1025689
SIN_1009023
SIN_1019116
SIN_1017544
SIN_1021941
SIN_1009125
SIN_1007035
SIN_1023708
SIN_1004614
SIN_1026675
SIN_1005747
SIN_1022806
BGI_novel_G000795
SIN_1007710
SIN_1020834
SIN_1025842
SIN_1011337
SIN_1008741
SIN_1015767
SIN_1018415
SIN_1022679
SIN_1001905
SIN_1024590
SIN_1016584
SIN_1020980
SIN_1020580
SIN_1005584
SIN_1008736
SIN_1014440
SIN_1026609
SIN_1026913
SIN_1008032
SIN_1002561
SIN_1021360
SIN_1012484
SIN_1017593
SIN_1013519
SIN_1024369
SIN_1013095
SIN_1022412
SIN_1020219
BGI_novel_G000401
SIN_1014659
SIN_1022110
SIN_1013652
SIN_1019170
SIN_1021537
SIN_1023927
SIN_1011351
SIN_1008224
SIN_1012188
SIN_1008992
SIN_1005616
SIN_1009191
SIN_1024104
SIN_1015715
SIN_1019305
SIN_1010654
SIN_1014054
SIN_1025198
SIN_1020528
SIN_1004337
SIN_1018934
SIN_1006995
SIN_1018111
SIN_1014517
SIN_1021464
SIN_1000174
SIN_1002760
SIN_1013355
SIN_1021440
SIN_1026561
SIN_1011250
SIN_1017828
SIN_1009472
SIN_1020744
SIN_1012111
SIN_1018327
SIN_1026584
SIN_1011978
SIN_1002366
SIN_1013217
SIN_1001794
SIN_1004321
SIN_1018556
SIN_1018631
SIN_1022708
SIN_1011825
SIN_1024858
SIN_1008931
SIN_1008788
SIN_1013741
SIN_1011599
SIN_1017227
SIN_1001487
SIN_1016313
SIN_1024580
SIN_1007179
SIN_1017287
SIN_1005743
SIN_1022474
SIN_1014957
SIN_1022575
SIN_1008674
SIN_1000255
SIN_1007362
SIN_1006854
SIN_1016589
SIN_1023120
SIN_1009197
SIN_1014584
SIN_1008571
SIN_1009195
SIN_1017190
BGI_novel_G000796
SIN_1002257
SIN_1016536
SIN_1009865
SIN_1026341
SIN_1002801
SIN_1015747
SIN_1005037
SIN_1014975
SIN_1003097
SIN_1024049
SIN_1021989
SIN_1010795
SIN_1016547
SIN_1022260
SIN_1012143
SIN_1021328
SIN_1017997
BGI_novel_G000399
SIN_1018222
SIN_1018833
SIN_1021706
SIN_1026244
SIN_1013642
SIN_1016456
SIN_1015755
SIN_1014512
SIN_1013386
SIN_1027062
SIN_1013721
SIN_1026723
SIN_1026335
SIN_1018173
SIN_1026610
SIN_1021721
SIN_1004431
SIN_1010540
SIN_1017554
SIN_1022947
SIN_1013334
SIN_1025374
SIN_1021785
SIN_1011711
SIN_1011620
SIN_1023585
SIN_1008210
SIN_1013782
SIN_1020590
BGI_novel_G000587
SIN_1025164
SIN_1024313
SIN_1013305
SIN_1012051
SIN_1023423
SIN_1022267
SIN_1008999
SIN_1014551
SIN_1003267
SIN_1006287
SIN_1011146
SIN_1009289
SIN_1025587
SIN_1016892
SIN_1012716
SIN_1012646
SIN_1015541
SIN_1025573
SIN_1019502
SIN_1022261
SIN_1018523
SIN_1014682
SIN_1022413
SIN_1001248
SIN_1024659
SIN_1020938
SIN_1017900
SIN_1017905
SIN_1003319
SIN_1026670
SIN_1023406
SIN_1011493
SIN_1019443
BGI_novel_G000699
SIN_1012059
SIN_1007049
SIN_1002377
SIN_1025884
SIN_1022647
SIN_1016813
SIN_1014886
SIN_1020482
SIN_1021475
SIN_1011435
SIN_1006754
SIN_1020920
SIN_1025252
SIN_1005453
SIN_1011302
SIN_1013789
SIN_1002217
SIN_1016598
SIN_1017975
SIN_1016421
SIN_1014278
SIN_1024579
SIN_1014640
SIN_1020884
SIN_1023866
SIN_1024722
SIN_1006585
SIN_1005544
SIN_1010047
SIN_1012985
SIN_1008242
SIN_1012965
SIN_1011350
SIN_1007355
SIN_1015523
SIN_1013722
SIN_1004613
SIN_1021652
SIN_1009534
SIN_1012162
SIN_1026706
SIN_1009721
SIN_1023545
SIN_1009027
SIN_1015716
SIN_1009154
SIN_1026520
SIN_1008669
SIN_1022640
SIN_1005102
SIN_1006870
SIN_1024819
SIN_1009418
SIN_1014600
SIN_1003587
SIN_1017939
SIN_1005265
SIN_1018418
SIN_1011169
SIN_1004206
SIN_1025107
SIN_1006728
SIN_1009006
SIN_1018119
SIN_1005361
BGI_novel_G001243
SIN_1010094
SIN_1025274
SIN_1024820
SIN_1013377
SIN_1021143
SIN_1001591
SIN_1010868
SIN_1003498
SIN_1022039
SIN_1004049
SIN_1011692
SIN_1018154
SIN_1006735
SIN_1025133
SIN_1014159
SIN_1003195
SIN_1006923
SIN_1014792
BGI_novel_G000226
SIN_1004600
SIN_1011824
SIN_1009503
SIN_1024000
SIN_1018285
BGI_novel_G001560
SIN_1001772
SIN_1015306
SIN_1018723
SIN_1023157
SIN_1017313
SIN_1006022
SIN_1004922
SIN_1013309
SIN_1017257
SIN_1025510
SIN_1024524
SIN_1014280
SIN_1023749
SIN_1005782
SIN_1012609
SIN_1011212
SIN_1009681
SIN_1008275
SIN_1004403
SIN_1021291
SIN_1008773
SIN_1010861
BGI_novel_G001652
SIN_1014818
SIN_1023043
SIN_1007565
SIN_1026094
SIN_1022580
SIN_1001131
SIN_1003697
SIN_1001379
SIN_1023338
SIN_1009734
SIN_1016231
SIN_1010116
SIN_1000897
SIN_1005800
SIN_1023532
SIN_1000534
SIN_1010965
SIN_1004665
SIN_1017470
SIN_1014650
SIN_1015592
SIN_1005803
SIN_1016223
SIN_1005823
SIN_1020883
SIN_1026231
SIN_1022504
SIN_1018270
SIN_1008044
SIN_1021135
SIN_1020107
SIN_1023098
SIN_1015765
SIN_1010070
SIN_1015470
SIN_1024578
SIN_1009991
SIN_1009055
SIN_1008646
SIN_1012474
SIN_1013494
SIN_1017194
SIN_1005329
SIN_1007868
SIN_1006958
SIN_1010491
SIN_1009065
SIN_1000696
SIN_1010874
SIN_1018750
SIN_1023483
SIN_1025925
SIN_1020630
SIN_1002066
SIN_1013605
SIN_1020862
SIN_1007966
SIN_1021986
SIN_1003257
SIN_1019650
SIN_1010333
SIN_1006816
SIN_1004189
SIN_1006041
SIN_1021582
SIN_1011529
SIN_1004627
SIN_1023669
SIN_1015244
SIN_1006147
SIN_1018299
SIN_1011147
SIN_1005752
SIN_1013807
SIN_1009601
SIN_1025579
SIN_1016542
SIN_1014146
SIN_1005342
SIN_1012767
SIN_1008243
SIN_1026633
SIN_1024734
SIN_1013297
SIN_1021535
SIN_1017570
SIN_1012773
BGI_novel_G000636
SIN_1016160
SIN_1023609
SIN_1010865
SIN_1026840
SIN_1003139
SIN_1008790
SIN_1013136
SIN_1009807
SIN_1011130
SIN_1015490
SIN_1003953
SIN_1018176
SIN_1016488
SIN_1012222
SIN_1018500
SIN_1001485
SIN_1022591
SIN_1012437
SIN_1001278
BGI_novel_G000815
SIN_1025663
SIN_1022132
SIN_1013029
SIN_1016444
SIN_1017096
BGI_novel_G001131
SIN_1019896
SIN_1003394
SIN_1025508
SIN_1021022
SIN_1003530
SIN_1025605
SIN_1009059
SIN_1020452
SIN_1010297
SIN_1007114
SIN_1004450
SIN_1001466
SIN_1003219
SIN_1007734
SIN_1007680
SIN_1006671
SIN_1010661
SIN_1017947
SIN_1010176
SIN_1011298
SIN_1009685
BGI_novel_G000255
SIN_1016086
SIN_1026546
SIN_1021571
SIN_1013611
SIN_1025394
SIN_1004789
SIN_1003843
SIN_1022743
SIN_1006673
SIN_1001649
BGI_novel_G001293
SIN_1022774
SIN_1008678
SIN_1026334
SIN_1022985
SIN_1014182
SIN_1026794
SIN_1019363
SIN_1007899
SIN_1010892
SIN_1024320
SIN_1014288
SIN_1026089
SIN_1002272
SIN_1007388
SIN_1011851
SIN_1007367
SIN_1020831
SIN_1014419
SIN_1020669
SIN_1005460
SIN_1020355
SIN_1007659
SIN_1013506
SIN_1003789
SIN_1004928
SIN_1007283
SIN_1024501
SIN_1015931
SIN_1014889
SIN_1023044
SIN_1004207
SIN_1026587
SIN_1018329
SIN_1012391
SIN_1020674
SIN_1000404
SIN_1019519
SIN_1003830
SIN_1001140
SIN_1004093
SIN_1026429
SIN_1011336
SIN_1021043
SIN_1016006
SIN_1015162
SIN_1001618
SIN_1011252
SIN_1016666
SIN_1003227
SIN_1003467
SIN_1005126
SIN_1016595
BGI_novel_G001730
SIN_1014620
SIN_1018282
SIN_1002746
SIN_1026003
SIN_1025024
SIN_1020695
SIN_1011425
SIN_1008026
SIN_1016707
SIN_1005719
SIN_1022577
SIN_1011495
SIN_1006615
SIN_1013078
SIN_1000829
SIN_1009960
SIN_1004860
BGI_novel_G001786
SIN_1009764
SIN_1010501
SIN_1014313
SIN_1018537
SIN_1001975
SIN_1023484
SIN_1001105
SIN_1011433
SIN_1006677
SIN_1003353
SIN_1026042
SIN_1019561
SIN_1022385
SIN_1011933
SIN_1003751
SIN_1026925
SIN_1003638
SIN_1013295
SIN_1017973
SIN_1018105
SIN_1023558
SIN_1008978
SIN_1021308
SIN_1018608
SIN_1024525
SIN_1002540
SIN_1022803
SIN_1005318
SIN_1001992
SIN_1020885
SIN_1023510
SIN_1015386
SIN_1012539
BGI_novel_G000413
SIN_1009634
SIN_1006974
SIN_1020533
SIN_1000383
BGI_novel_G001101
SIN_1001467
SIN_1006859
SIN_1023092
SIN_1023980
SIN_1018200
SIN_1012299
SIN_1001566
SIN_1003275
SIN_1018957
SIN_1024789
SIN_1022739
SIN_1010521
BGI_novel_G000420
BGI_novel_G000894
SIN_1022081
SIN_1018549
SIN_1013368
SIN_1012911
SIN_1019350
SIN_1006069
SIN_1014028
SIN_1017541
BGI_novel_G001668
SIN_1008858
SIN_1007389
SIN_1004636
SIN_1008770
SIN_1022566
SIN_1008948
SIN_1015768
SIN_1021812
SIN_1010074
SIN_1013256
SIN_1023257
SIN_1016159
SIN_1019071
SIN_1007611
SIN_1006225
SIN_1020932
SIN_1003335
SIN_1014787
SIN_1018708
SIN_1000893
SIN_1026583
SIN_1006843
SIN_1008043
SIN_1022924
SIN_1021916
SIN_1009626
SIN_1007089
SIN_1010917
SIN_1012774
SIN_1020046
SIN_1013955
SIN_1016509
SIN_1007571
SIN_1027066
SIN_1020268
SIN_1026604
SIN_1014222
SIN_1008924
SIN_1000451
SIN_1016879
SIN_1020730
BGI_novel_G001264
SIN_1016754
SIN_1014817
SIN_1021981
SIN_1006541
SIN_1017788
SIN_1025961
SIN_1014183
SIN_1003147
SIN_1010475
SIN_1016706
SIN_1024445
SIN_1020699
SIN_1005352
BGI_novel_G001610
SIN_1013943
SIN_1024172
SIN_1021624
SIN_1002620
SIN_1011905
SIN_1023668
SIN_1021977
SIN_1024147
SIN_1011636
SIN_1020673
SIN_1018656
SIN_1007240
SIN_1007973
SIN_1022821
SIN_1007856
SIN_1010991
SIN_1005991
SIN_1018283
SIN_1026431
SIN_1024664
SIN_1000234
SIN_1004212
SIN_1014201
SIN_1024357
SIN_1024052
SIN_1022381
SIN_1025082
BGI_novel_G000335
BGI_novel_G000628
SIN_1007614
SIN_1025426
SIN_1022863
SIN_1003499
SIN_1022595
SIN_1020585
SIN_1013292
SIN_1004204
SIN_1020320
SIN_1004161
SIN_1008204
SIN_1017999
SIN_1017672
SIN_1024329
SIN_1018022
SIN_1009460
SIN_1018961
SIN_1003964
SIN_1025782
SIN_1015930
SIN_1016156
SIN_1003468
SIN_1010704
SIN_1009060
SIN_1015072
SIN_1013731
SIN_1000186
SIN_1023670
SIN_1012073
SIN_1008878
SIN_1022477
SIN_1015871
SIN_1010331
SIN_1021236
SIN_1008045
SIN_1006510
SIN_1003294
SIN_1019429
SIN_1021592
SIN_1004507
SIN_1011911
SIN_1011280
SIN_1026606
SIN_1019915
SIN_1024751
SIN_1003876
SIN_1006733
SIN_1014827
SIN_1003678
SIN_1022870
SIN_1011079
SIN_1012722
SIN_1024037
SIN_1018682
SIN_1026588
SIN_1003261
SIN_1026986
SIN_1015387
SIN_1001397
SIN_1014831
SIN_1012770
SIN_1026656
SIN_1014553
SIN_1020696
SIN_1015347
SIN_1018261
SIN_1012579
SIN_1025461
SIN_1013759
SIN_1022650
SIN_1017004
SIN_1001292
SIN_1022224
SIN_1019288
SIN_1024888
SIN_1022134
SIN_1022407
SIN_1018364
SIN_1013540
SIN_1004426
SIN_1005788
SIN_1016632
SIN_1011360
SIN_1007358
SIN_1003775
SIN_1026787
SIN_1018790
SIN_1025581
SIN_1017989
SIN_1025349
SIN_1006373
SIN_1008630
SIN_1015278
SIN_1000399
SIN_1025697
SIN_1007507
SIN_1005791
SIN_1015155
SIN_1004355
SIN_1026984
SIN_1004471
SIN_1011590
SIN_1009466
SIN_1015527
SIN_1007882
SIN_1002946
SIN_1016599
SIN_1023303
SIN_1024906
SIN_1014019
SIN_1013069
SIN_1020176
SIN_1012094
SIN_1005116
SIN_1013604
SIN_1012446
SIN_1010288
SIN_1010810
SIN_1019481
SIN_1016507
BGI_novel_G000136
SIN_1023905
SIN_1003944
SIN_1012088
SIN_1002430
SIN_1008271
SIN_1008197
SIN_1014786
BGI_novel_G001053
SIN_1001774
SIN_1000431
SIN_1001247
SIN_1007002
SIN_1013683
SIN_1004470
SIN_1025376
BGI_novel_G001788
SIN_1007544
SIN_1012999
SIN_1016075
SIN_1005796
SIN_1024833
SIN_1021692
SIN_1021145
SIN_1025025
SIN_1022749
SIN_1013976
SIN_1023851
SIN_1004585
SIN_1007920
SIN_1024111
SIN_1023460
SIN_1003696
SIN_1020547
SIN_1017008
SIN_1026404
SIN_1022704
SIN_1020576
SIN_1010422
SIN_1022458
SIN_1022438
SIN_1010205
SIN_1008241
SIN_1015684
SIN_1013446
SIN_1001198
SIN_1013299
SIN_1010185
SIN_1012984
SIN_1016799
SIN_1004310
SIN_1004190
SIN_1023983
SIN_1012000
SIN_1011576
SIN_1000056
SIN_1021065
SIN_1018354
SIN_1022536
SIN_1005039
SIN_1017245
SIN_1024444
SIN_1005353
BGI_novel_G001602
SIN_1004075
SIN_1011182
SIN_1005464
SIN_1024285
SIN_1014108
SIN_1017838
SIN_1025706
SIN_1019605
SIN_1004354
SIN_1024138
SIN_1007652
SIN_1017866
SIN_1021665
SIN_1009999
SIN_1013556
SIN_1003144
SIN_1003089
SIN_1015319
SIN_1023847
SIN_1000630
SIN_1019256
SIN_1004160
SIN_1022750
SIN_1014606
SIN_1018714
SIN_1022077
BGI_novel_G000320
SIN_1023288
SIN_1021800
SIN_1003636
SIN_1010213
SIN_1006817
SIN_1012618
SIN_1001672
SIN_1008906
SIN_1006555
SIN_1008597
SIN_1009437
SIN_1010325
SIN_1022066
SIN_1004701
SIN_1004782
SIN_1006205
SIN_1022091
SIN_1003397
SIN_1014554
BGI_novel_G000390
SIN_1024158
SIN_1007424
SIN_1016562
SIN_1008516
SIN_1003849
SIN_1007955
SIN_1018921
SIN_1004699
SIN_1008514
SIN_1015632
SIN_1001362
SIN_1021700
SIN_1012496
SIN_1019085
SIN_1014260
SIN_1005465
SIN_1014774
SIN_1018367
SIN_1012229
SIN_1015689
SIN_1012566
SIN_1019885
SIN_1006031
SIN_1001939
SIN_1022723
SIN_1002338
SIN_1007407
SIN_1004017
SIN_1013527
SIN_1009635
SIN_1016016
SIN_1010757
SIN_1004926
SIN_1009320
SIN_1012768
SIN_1022468
SIN_1010183
SIN_1026600
SIN_1004334
SIN_1003832
SIN_1004675
SIN_1018112
SIN_1021549
SIN_1007694
SIN_1025850
SIN_1002551
SIN_1018658
SIN_1011729
SIN_1011583
BGI_novel_G000433
SIN_1004080
SIN_1007206
SIN_1012223
SIN_1006425
SIN_1004436
SIN_1007160
SIN_1016324
SIN_1016434
SIN_1016069
SIN_1006680
SIN_1003140
SIN_1001364
SIN_1025457
SIN_1007366
SIN_1027041
SIN_1024598
SIN_1015854
SIN_1011594
SIN_1013603
SIN_1007400
SIN_1010367
SIN_1012444
SIN_1012535
SIN_1024082
SIN_1013975
SIN_1010876
SIN_1019077
SIN_1015366
SIN_1026428
SIN_1014248
SIN_1005882
SIN_1009432
SIN_1001478
SIN_1004244
SIN_1018748
SIN_1015788
SIN_1023281
SIN_1012454
SIN_1003862
SIN_1012404
SIN_1026714
SIN_1008012
SIN_1005121
SIN_1010228
SIN_1016015
SIN_1018211
SIN_1008974
SIN_1004113
BGI_novel_G000154
SIN_1020732
SIN_1014385
SIN_1024437
SIN_1007067
SIN_1002972
SIN_1008683
SIN_1027113
SIN_1016307
SIN_1009982
SIN_1025537
SIN_1023744
SIN_1009972
SIN_1015161
SIN_1023896
SIN_1004586
SIN_1026079
BGI_novel_G001241
SIN_1001620
SIN_1005047
SIN_1014913
SIN_1026437
SIN_1011454
SIN_1025661
SIN_1021465
SIN_1012575
SIN_1018567
SIN_1016710
SIN_1020462
SIN_1017440
SIN_1025432
SIN_1010355
SIN_1020433
SIN_1024039
SIN_1012920
SIN_1009004
SIN_1002973
SIN_1007480
SIN_1011874
SIN_1020466
SIN_1017547
SIN_1004484
SIN_1012986
SIN_1016773
SIN_1008285
SIN_1026020
SIN_1011400
SIN_1007425
SIN_1002402
BGI_novel_G000577
SIN_1026390
SIN_1013019
SIN_1007927
SIN_1014206
SIN_1022872
SIN_1024092
SIN_1021482
SIN_1020522
SIN_1020911
SIN_1011422
SIN_1015070
SIN_1017247
SIN_1018257
SIN_1021446
SIN_1010507
SIN_1009781
SIN_1014296
SIN_1010592
SIN_1014192
SIN_1021848
SIN_1014515
SIN_1004096
SIN_1016424
SIN_1025816
BGI_novel_G001406
SIN_1011488
SIN_1019640
[truncated: 4,020 more rows]
