# Supplementary material for: Transcriptomic, biochemical and physio-anatomical investigations shed more light on responses to drought stress in two contrasting sesame genotypes
Source: Sci Rep. 2017 Aug 18;7:8755. doi: 10.1038/s41598-017-09397-6 (PMC5562740; doi:10.1038/s41598-017-09397-6)
Supplement: Supplementary file 3 — Supplementary Table S3 [file 41598_2017_9397_MOESM3_ESM.xls]

## Sheet: core gene drought
Transcriptomic, biochemical and physio-anatomical investigations shed more light on responses to drought stress in two contrasting sesame genotypes
Komivi Dossa1,2,3, Donghua Li1, Linhai Wang1, Xiaomin Zheng4, Aili Liu1, Jingyin Yu1, Xin Wei1, Rong Zhou1, Daniel Fonceka2,5, Diaga Diouf3, Boshou Liao1, Ndiaga Cissé2 & Xiurong Zhang1
Supplementary Table S3. List of the core gene set involved in sesame response to drought
GeneID	Up/Down-Regulation(DS_d1/DS_d0)	Cellular Component	Molecular Function	Biological Process	Kegg Orthology	Nr Description
SIN_1017109	Down	NA	NA	NA	K10534//nitrate reductase (NAD(P)H) [EC:1.7.1.1 1.7.1.2 1.7.1.3]	NA
SIN_1023909	Down	NA	NA	NA	K14771//U3 small nucleolar RNA-associated protein 19	gi|645233878|ref|XP_008223552.1|//PREDICTED: EG45-like domain containing protein [Prunus mume]
SIN_1019516	Down	NA	NA	NA	K05350//beta-glucosidase [EC:3.2.1.21]	gi|747100501|ref|XP_011098340.1|//PREDICTED: beta-glucosidase 18-like [Sesamum indicum]
SIN_1015606	Down	NA	GO:0004175//endopeptidase activity;GO:0005515//protein binding	GO:0044092//negative regulation of molecular function;GO:0019538//protein metabolic process	K08653//membrane-bound transcription factor site-1 protease [EC:3.4.21.112];K13199//plasminogen activator inhibitor 1 RNA-binding protein	gi|747068774|ref|XP_011081160.1|//PREDICTED: cucumisin-like [Sesamum indicum]
SIN_1004385	Down	NA	GO:0016209//antioxidant activity;GO:0005506//iron ion binding;GO:0003824//catalytic activity	GO:0008152//metabolic process;GO:0006950//response to stress	K00430//peroxidase [EC:1.11.1.7]	gi|747093741|ref|XP_011094690.1|//PREDICTED: peroxidase 21 [Sesamum indicum]
SIN_1019060	Down	NA	NA	NA	K05023//chloride intracellular channel protein 3;K05021//chloride intracellular channel protein 1	gi|749385043|ref|NP_001291341.1|//glutathione S-transferase DHAR2-like [Sesamum indicum]
SIN_1025937	Down	NA	NA	NA	NA	gi|747090033|ref|XP_011092684.1|//PREDICTED: miraculin-like [Sesamum indicum]
SIN_1014957	Down	NA	GO:0043169//cation binding	GO:0006812//cation transport	K00430//peroxidase [EC:1.11.1.7];K07213//copper chaperone;K10752//histone-binding protein RBBP4	gi|747085967|ref|XP_011090461.1|//PREDICTED: heavy metal-associated isoprenylated plant protein 26-like [Sesamum indicum]
SIN_1006986	Down	NA	GO:0016682//oxidoreductase activity, acting on diphenols and related substances as donors, oxygen as acceptor;GO:0046914//transition metal ion binding	GO:0008152//metabolic process	K19791//iron transport multicopper oxidase	gi|747096279|ref|XP_011096053.1|//PREDICTED: L-ascorbate oxidase homolog [Sesamum indicum]
SIN_1022522	Down	NA	GO:0000166//nucleotide binding;GO:0004672//protein kinase activity	NA	K04733//interleukin-1 receptor-associated kinase 4 [EC:2.7.11.1]	gi|747071803|ref|XP_011082789.1|//PREDICTED: probable leucine-rich repeat receptor-like serine/threonine-protein kinase At3g14840 [Sesamum indicum]
SIN_1011332	Down	NA	NA	NA	NA	gi|747056118|ref|XP_011074314.1|//PREDICTED: uncharacterized protein LOC105159071 [Sesamum indicum]
SIN_1012920	Down	NA	NA	NA	NA	gi|747093389|ref|XP_011094497.1|//PREDICTED: uncharacterized protein LOC105174177 [Sesamum indicum]
SIN_1015541	Down	GO:0032991//macromolecular complex;GO:0015630//microtubule cytoskeleton	GO:0032561//guanyl ribonucleotide binding;GO:0017111//nucleoside-triphosphatase activity	GO:0007017//microtubule-based process;GO:0009207//purine ribonucleoside triphosphate catabolic process;GO:0043623//cellular protein complex assembly	K07375//tubulin beta	gi|747068407|ref|XP_011080961.1|//PREDICTED: tubulin beta-3 chain-like [Sesamum indicum]
SIN_1026814	Down	NA	NA	NA	K13420//LRR receptor-like serine/threonine-protein kinase FLS2 [EC:2.7.11.1]	gi|747078445|ref|XP_011086383.1|//PREDICTED: probable LRR receptor-like serine/threonine-protein kinase At1g14390 [Sesamum indicum]
SIN_1002341	Down	GO:0032991//macromolecular complex;GO:0015630//microtubule cytoskeleton	GO:0032561//guanyl ribonucleotide binding;GO:0017111//nucleoside-triphosphatase activity	GO:0007017//microtubule-based process;GO:0009207//purine ribonucleoside triphosphate catabolic process;GO:0043623//cellular protein complex assembly	K07375//tubulin beta	gi|747073204|ref|XP_011083559.1|//PREDICTED: tubulin beta chain-like [Sesamum indicum]
SIN_1012564	Down	NA	NA	NA	K01051//pectinesterase [EC:3.1.1.11]	gi|747065934|ref|XP_011079629.1|//PREDICTED: pectinesterase-like [Sesamum indicum]
SIN_1012668	Down	NA	GO:0004553//hydrolase activity, hydrolyzing O-glycosyl compounds	GO:0006026//aminoglycan catabolic process	K01183//chitinase [EC:3.2.1.14]	gi|747065637|ref|XP_011079465.1|//PREDICTED: chitinase 10 [Sesamum indicum]
SIN_1013639	Down	NA	GO:0008233//peptidase activity	NA	K00924;K02882//large subunit ribosomal protein L18Ae;K01381//saccharopepsin [EC:3.4.23.25]	gi|747042198|ref|XP_011077177.1|//PREDICTED: protein ASPARTIC PROTEASE IN GUARD CELL 1 [Sesamum indicum]
SIN_1027010	Down	NA	NA	NA	K10955//intestinal mucin-2;K05909//laccase [EC:1.10.3.2];K04422//mitogen-activated protein kinase kinase kinase 13 [EC:2.7.11.25];K03255//protein TIF31	gi|747077985|ref|XP_011086143.1|//PREDICTED: uncharacterized protein LOC105167945 [Sesamum indicum]
SIN_1011869	Down	NA	GO:0016491//oxidoreductase activity	NA	K05933//aminocyclopropanecarboxylate oxidase [EC:1.14.17.4]	gi|747065610|ref|XP_011079450.1|//PREDICTED: 1-aminocyclopropane-1-carboxylate oxidase 5-like [Sesamum indicum];gi|747065511|ref|XP_011079394.1|//PREDICTED: 1-aminocyclopropane-1-carboxylate oxidase 5-like [Sesamum indicum]
SIN_1015755	Down	NA	NA	NA	NA	gi|747055814|ref|XP_011074154.1|//PREDICTED: uncharacterized protein LOC105158935 [Sesamum indicum]
SIN_1023143	Down	NA	NA	NA	NA	gi|747081725|ref|XP_011088149.1|//PREDICTED: uncharacterized protein LOC105169457 [Sesamum indicum]
SIN_1010797	Down	NA	NA	NA	NA	gi|747043195|ref|XP_011082567.1|//PREDICTED: uncharacterized protein LOC105165294 [Sesamum indicum]
SIN_1024622	Down	NA	NA	NA	K02984//small subunit ribosomal protein S3Ae;K13420//LRR receptor-like serine/threonine-protein kinase FLS2 [EC:2.7.11.1]	gi|747092310|ref|XP_011093910.1|//PREDICTED: leucine-rich repeat extensin-like protein 1 [Sesamum indicum]
SIN_1025063	Down	NA	GO:0016798//hydrolase activity, acting on glycosyl bonds	NA	K01188//beta-glucosidase [EC:3.2.1.21]	gi|747092394|ref|XP_011093957.1|//PREDICTED: beta-glucosidase 13-like [Sesamum indicum]
SIN_1026994	Down	NA	NA	NA	K08901//photosystem II oxygen-evolving enhancer protein 3;K13436//pto-interacting protein 1 [EC:2.7.11.1]	gi|747078008|ref|XP_011086156.1|//PREDICTED: NADPH:quinone oxidoreductase-like [Sesamum indicum]
SIN_1025857	Down	GO:0031224//intrinsic component of membrane;GO:0016021//integral component of membrane	NA	GO:0008643//carbohydrate transport;GO:0071702//organic substance transport	K15382//solute carrier family 50 (sugar transporter)	gi|747088958|ref|XP_011092095.1|//PREDICTED: bidirectional sugar transporter SWEET17-like [Sesamum indicum]
SIN_1003847	Down	GO:0031224//intrinsic component of membrane	NA	GO:0015833//peptide transport	K14638//solute carrier family 15 (peptide/histidine transporter), member 3/4	gi|747062243|ref|XP_011077621.1|//PREDICTED: protein NRT1/ PTR FAMILY 5.6-like [Sesamum indicum]
SIN_1025388	Down	NA	NA	NA	NA	gi|747103132|ref|XP_011099754.1|//PREDICTED: cell wall / vacuolar inhibitor of fructosidase 2 [Sesamum indicum]
SIN_1004155	Down	NA	NA	NA	K15889//prenylcysteine alpha-carboxyl methylesterase [EC:3.1.1.-]	gi|747101574|ref|XP_011098921.1|//PREDICTED: uncharacterized protein LOC105177453 isoform X1 [Sesamum indicum]
SIN_1001701	Down	NA	NA	NA	K13457//disease resistance protein RPM1	gi|747105993|ref|XP_011101277.1|//PREDICTED: putative late blight resistance protein homolog R1A-10 [Sesamum indicum];gi|747079824|ref|XP_011087138.1|//PREDICTED: putative late blight resistance protein homolog R1A-10 [Sesamum indicum]
SIN_1024040	Down	GO:0031224//intrinsic component of membrane	GO:0032559//adenyl ribonucleotide binding;GO:0017111//nucleoside-triphosphatase activity	GO:0009207//purine ribonucleoside triphosphate catabolic process;GO:0051234//establishment of localization	K05681//ATP-binding cassette, subfamily G (WHITE), member 2	gi|747085135|ref|XP_011090010.1|//PREDICTED: LOW QUALITY PROTEIN: pleiotropic drug resistance protein 2-like [Sesamum indicum]
SIN_1018896	Down	NA	NA	NA	NA	gi|747087572|ref|XP_011091334.1|//PREDICTED: major allergen Pru ar 1-like isoform X2 [Sesamum indicum]
SIN_1006239	Down	NA	GO:0005506//iron ion binding;GO:0016491//oxidoreductase activity	NA	K00512//steroid 17alpha-monooxygenase / 17alpha-hydroxyprogesterone aldolase [EC:1.14.14.19 4.1.2.30];K07408//cytochrome P450, family 1, subfamily A, polypeptide 1 [EC:1.14.14.1]	gi|747057730|ref|XP_011075180.1|//PREDICTED: cytochrome P450 93A3-like [Sesamum indicum];gi|747057728|ref|XP_011075179.1|//PREDICTED: cytochrome P450 93A3-like [Sesamum indicum]
SIN_1006025	Down	NA	NA	NA	K02552//menaquinone-specific isochorismate synthase [EC:5.4.4.2]	gi|747079972|ref|XP_011087218.1|//PREDICTED: isochorismate synthase, chloroplastic-like [Sesamum indicum]
SIN_1020856	Down	NA	NA	NA	K13076//Delta8-fatty-acid desaturase [EC:1.14.19.4]	NA
SIN_1016771	Down	NA	NA	NA	NA	gi|747104349|ref|XP_011100404.1|//PREDICTED: mavicyanin-like [Sesamum indicum]
SIN_1011874	Down	NA	GO:0016491//oxidoreductase activity	NA	K05933//aminocyclopropanecarboxylate oxidase [EC:1.14.17.4]	gi|747065513|ref|XP_011079395.1|//PREDICTED: 1-aminocyclopropane-1-carboxylate oxidase 5-like [Sesamum indicum]
SIN_1016317	Down	NA	NA	NA	K07410//cytochrome P450, family 1, subfamily B, polypeptide 1 [EC:1.14.14.1];K19893//glucan endo-1,3-beta-glucosidase 5/6 [EC:3.2.1.39]	gi|747091173|ref|XP_011093308.1|//PREDICTED: uncharacterized protein LOC105173307 [Sesamum indicum]
SIN_1005750	Down	NA	GO:0005506//iron ion binding;GO:0016491//oxidoreductase activity	GO:0008152//metabolic process	K00517	gi|747090628|ref|XP_011093010.1|//PREDICTED: cytochrome P450 78A3-like [Sesamum indicum]
SIN_1007725	Down	GO:0016021//integral component of membrane	NA	NA	NA	gi|747062447|ref|XP_011077736.1|//PREDICTED: uncharacterized membrane protein At1g16860-like [Sesamum indicum]
SIN_1018371	Down	NA	NA	NA	K18857//alcohol dehydrogenase class-P [EC:1.1.1.1];K18592//gamma-glutamyltranspeptidase / glutathione hydrolase / leukotriene-C4 hydrolase [EC:2.3.2.2 3.4.19.13 3.4.19.14]	NA
SIN_1026132	Down	GO:0043231//intracellular membrane-bounded organelle;GO:0000785//chromatin	GO:0003676//nucleic acid binding	GO:0034728//nucleosome organization	K11253//histone H3	gi|992271660|gb|KXG31833.1|//hypothetical protein SORBI_003G065000, partial [Sorghum bicolor]
SIN_1025251	Down	GO:0031224//intrinsic component of membrane	GO:0032559//adenyl ribonucleotide binding;GO:0004672//protein kinase activity	GO:0006464//cellular protein modification process	K00924	gi|747103492|ref|XP_011099938.1|//PREDICTED: probable receptor protein kinase TMK1 [Sesamum indicum]
SIN_1024185	Down	NA	NA	NA	K19027//zinc finger FYVE domain-containing protein 26	gi|747084825|ref|XP_011089838.1|//PREDICTED: dirigent protein 10 [Sesamum indicum]
SIN_1002791	Down	NA	NA	NA	NA	gi|1000966216|ref|XP_015574669.1|//PREDICTED: uncharacterized protein LOC8275584 [Ricinus communis]
SIN_1020284	Down	NA	NA	NA	K13457//disease resistance protein RPM1	NA
SIN_1023678	Down	NA	NA	NA	K02883//large subunit ribosomal protein L18e;K11855//ubiquitin carboxyl-terminal hydrolase 36/42 [EC:3.4.19.12]	gi|747048214|ref|XP_011070108.1|//PREDICTED: 14 kDa proline-rich protein DC2.15-like [Sesamum indicum]
SIN_1022449	Down	NA	NA	NA	NA	gi|747071959|ref|XP_011082875.1|//PREDICTED: uncharacterized protein LOC105165527 [Sesamum indicum]
SIN_1011762	Down	NA	NA	NA	NA	gi|747065324|ref|XP_011079294.1|//PREDICTED: VIN3-like protein 2 isoform X2 [Sesamum indicum];gi|747065320|ref|XP_011079291.1|//PREDICTED: VIN3-like protein 2 isoform X1 [Sesamum indicum]
SIN_1024590	Down	NA	NA	GO:0006810//transport	K02575//MFS transporter, NNP family, nitrate/nitrite transporter	gi|747083741|ref|XP_011089248.1|//PREDICTED: high affinity nitrate transporter 2.4-like [Sesamum indicum]
SIN_1011303	Down	GO:0016021//integral component of membrane	NA	GO:0055085//transmembrane transport	NA	gi|747056056|ref|XP_011074283.1|//PREDICTED: oligopeptide transporter 4-like [Sesamum indicum]
SIN_1001469	Down	NA	GO:0016740//transferase activity	NA	K04733//interleukin-1 receptor-associated kinase 4 [EC:2.7.11.1];K04730//interleukin-1 receptor-associated kinase 1 [EC:2.7.11.1]	gi|747106376|ref|XP_011101479.1|//PREDICTED: probable leucine-rich repeat receptor-like protein kinase At1g68400 [Sesamum indicum]
SIN_1011791	Down	NA	NA	NA	K20412//peptidase inhibitor 16	gi|747065363|ref|XP_011079315.1|//PREDICTED: pathogenesis-related protein PR-1-like [Sesamum indicum]
SIN_1016773	Down	NA	NA	NA	NA	NA
SIN_1011671	Down	NA	NA	NA	K14638//solute carrier family 15 (peptide/histidine transporter), member 3/4	gi|747073886|ref|XP_011083919.1|//PREDICTED: protein NRT1/ PTR FAMILY 4.5-like [Sesamum indicum]
SIN_1022413	Down	GO:0030312//external encapsulating structure;GO:0005576//extracellular region	GO:0016758//transferase activity, transferring hexosyl groups;GO:0016798//hydrolase activity, acting on glycosyl bonds	GO:0044042//glucan metabolic process	K08235//xyloglucan:xyloglucosyl transferase [EC:2.4.1.207]	gi|747072047|ref|XP_011082922.1|//PREDICTED: xyloglucan endotransglucosylase/hydrolase 2-like [Sesamum indicum]
SIN_1024050	Down	NA	NA	NA	K13680//beta-mannan synthase [EC:2.4.1.32]	gi|747085114|ref|XP_011089999.1|//PREDICTED: glucomannan 4-beta-mannosyltransferase 2-like [Sesamum indicum]
SIN_1014785	Down	NA	NA	NA	K06699//proteasome activator subunit 4;K12472//epidermal growth factor receptor substrate 15	gi|747082128|ref|XP_011088371.1|//PREDICTED: BURP domain-containing protein 3-like [Sesamum indicum]
SIN_1022545	Down	NA	NA	NA	K14962//COMPASS component SWD2;K00276//primary-amine oxidase [EC:1.4.3.21]	gi|747072727|ref|XP_011083288.1|//PREDICTED: epidermis-specific secreted glycoprotein EP1-like [Sesamum indicum]
SIN_1018473	Down	NA	NA	NA	NA	gi|747068938|ref|XP_011081244.1|//PREDICTED: proteinase inhibitor-like [Sesamum indicum]
SIN_1018441	Down	NA	NA	NA	K02883//large subunit ribosomal protein L18e;K11855//ubiquitin carboxyl-terminal hydrolase 36/42 [EC:3.4.19.12]	gi|747068902|ref|XP_011081227.1|//PREDICTED: pEARLI1-like lipid transfer protein 1 [Sesamum indicum]
SIN_1021261	Down	NA	NA	NA	K13415//protein brassinosteroid insensitive 1 [EC:2.7.10.1 2.7.11.1]	NA
SIN_1024757	Down	NA	GO:0016641//oxidoreductase activity, acting on the CH-NH2 group of donors, oxygen as acceptor	GO:0008152//metabolic process	K05933//aminocyclopropanecarboxylate oxidase [EC:1.14.17.4]	gi|747091934|ref|XP_011093716.1|//PREDICTED: 1-aminocyclopropane-1-carboxylate oxidase 1 [Sesamum indicum]
SIN_1000608	Down	NA	NA	NA	NA	gi|743922021|ref|XP_011005085.1|//PREDICTED: uncharacterized protein LOC105111437 isoform X3 [Populus euphratica]
SIN_1013363	Up	NA	NA	NA	NA	gi|747046793|ref|XP_011101282.1|//PREDICTED: abscisic stress-ripening protein 3-like [Sesamum indicum]
SIN_1019643	Down	NA	NA	NA	NA	gi|747076450|ref|XP_011085300.1|//PREDICTED: protein SRG1-like [Sesamum indicum]
SIN_1009834	Down	NA	NA	NA	NA	gi|747067152|ref|XP_011080281.1|//PREDICTED: extensin-2-like [Sesamum indicum]
SIN_1015642	Down	NA	NA	NA	K19788//obg-like ATPase 1	gi|747068802|ref|XP_011081176.1|//PREDICTED: stellacyanin-like [Sesamum indicum]
SIN_1021654	Down	NA	GO:0016787//hydrolase activity	NA	K00924;K02882//large subunit ribosomal protein L18Ae;K01381//saccharopepsin [EC:3.4.23.25]	gi|747040415|ref|XP_011080092.1|//PREDICTED: protein ASPARTIC PROTEASE IN GUARD CELL 2-like [Sesamum indicum]
SIN_1002593	Down	NA	NA	NA	NA	gi|747087101|ref|XP_011091080.1|//PREDICTED: major allergen Pru ar 1-like [Sesamum indicum]
SIN_1012918	Down	NA	NA	NA	K01728//pectate lyase [EC:4.2.2.2]	gi|747093395|ref|XP_011094500.1|//PREDICTED: probable pectate lyase 5 [Sesamum indicum]
SIN_1003956	Up	NA	NA	NA	K18801//glucuronoxylan 4-O-methyltransferase [EC:2.1.1.112]	gi|747098738|ref|XP_011097393.1|//PREDICTED: protein IRX15-LIKE [Sesamum indicum]
SIN_1005906	Down	NA	GO:0003824//catalytic activity	GO:0008152//metabolic process	K00475//naringenin 3-dioxygenase [EC:1.14.11.9];K06892//feruloyl-CoA ortho-hydroxylase [EC:1.14.11.-]	gi|747059051|ref|XP_011075887.1|//PREDICTED: hyoscyamine 6-dioxygenase [Sesamum indicum]
SIN_1017950	Down	NA	NA	NA	K01870//isoleucyl-tRNA synthetase [EC:6.1.1.5];K19027//zinc finger FYVE domain-containing protein 26	NA
SIN_1021327	Down	NA	NA	NA	K00430//peroxidase [EC:1.11.1.7]	NA
BGI_novel_G000577	Down	NA	GO:0043565//sequence-specific DNA binding;GO:0003700//transcription factor activity, sequence-specific DNA binding	GO:0006355//regulation of transcription, DNA-templated	K14431//transcription factor TGA	gi|747099145|ref|XP_011097616.1|//PREDICTED: TGACG-sequence-specific DNA-binding protein TGA-1A-like isoform X2 [Sesamum indicum]
SIN_1019844	Down	NA	NA	NA	K19791//iron transport multicopper oxidase	gi|747076841|ref|XP_011085509.1|//PREDICTED: L-ascorbate oxidase homolog [Sesamum indicum]
SIN_1013851	Down	NA	NA	NA	NA	gi|747041664|ref|XP_011074521.1|//PREDICTED: uncharacterized protein LOC105159227 [Sesamum indicum]
SIN_1026390	Down	GO:0030312//external encapsulating structure;GO:0005576//extracellular region	GO:0016758//transferase activity, transferring hexosyl groups;GO:0016798//hydrolase activity, acting on glycosyl bonds	GO:0044042//glucan metabolic process	K08235//xyloglucan:xyloglucosyl transferase [EC:2.4.1.207]	gi|747079413|ref|XP_011086906.1|//PREDICTED: probable xyloglucan endotransglucosylase/hydrolase protein 5 [Sesamum indicum]
SIN_1012174	Down	GO:0031224//intrinsic component of membrane	NA	GO:0006810//transport	K09872//aquaporin PIP	gi|747060575|ref|XP_011076723.1|//PREDICTED: probable aquaporin PIP1-5 [Sesamum indicum]
SIN_1012361	Down	NA	NA	NA	K12183//ESCRT-I complex subunit TSG101	gi|747066501|ref|XP_011079934.1|//PREDICTED: protein ELC-like [Sesamum indicum]
SIN_1019287	Down	NA	NA	NA	NA	gi|747100562|ref|XP_011098375.1|//PREDICTED: uncharacterized protein LOC105177049 [Sesamum indicum]
SIN_1004948	Down	NA	NA	NA	K03955//NADH dehydrogenase (ubiquinone) 1 alpha/beta subcomplex 1	gi|747099520|ref|XP_011097814.1|//PREDICTED: acyl carrier protein 1, chloroplastic-like [Sesamum indicum]
SIN_1024189	Down	NA	NA	NA	NA	gi|747084804|ref|XP_011089825.1|//PREDICTED: uncharacterized protein LOC105170666 isoform X1 [Sesamum indicum]
SIN_1019146	Down	NA	GO:0008171//O-methyltransferase activity	NA	K13262//isoflavone-7-O-methyltransferase [EC:2.1.1.150];K16040//trans-resveratrol di-O-methyltransferase [EC:2.1.1.240];K13259//2,7,4'-trihydroxyisoflavanone 4'-O-methyltransferase / isoflavone 4'-O-methyltransferase [EC:2.1.1.212 2.1.1.46]	gi|747088302|ref|XP_011091734.1|//PREDICTED: trans-resveratrol di-O-methyltransferase-like [Sesamum indicum]
SIN_1013994	Down	NA	NA	NA	K14493//gibberellin receptor GID1 [EC:3.-.-.-];K20506//tuliposide A-converting enzyme [EC:4.2.99.22]	gi|747044856|ref|XP_011091180.1|//PREDICTED: probable carboxylesterase 8 [Sesamum indicum]
SIN_1009279	Down	NA	NA	NA	NA	gi|747075193|ref|XP_011084623.1|//PREDICTED: S-norcoclaurine synthase-like [Sesamum indicum]
SIN_1011065	Down	NA	NA	NA	K04733//interleukin-1 receptor-associated kinase 4 [EC:2.7.11.1];K04730//interleukin-1 receptor-associated kinase 1 [EC:2.7.11.1]	gi|747094408|ref|XP_011095036.1|//PREDICTED: wall-associated receptor kinase 2-like [Sesamum indicum]
SIN_1014608	Down	NA	NA	NA	K01188//beta-glucosidase [EC:3.2.1.21];K00679//phospholipid:diacylglycerol acyltransferase [EC:2.3.1.158];K10396//kinesin family member 5;K01206//alpha-L-fucosidase [EC:3.2.1.51];K10960//geranylgeranyl reductase [EC:1.3.1.83]	gi|747082663|ref|XP_011088666.1|//PREDICTED: GDSL esterase/lipase At5g55050-like [Sesamum indicum]
SIN_1010489	Down	GO:0031224//intrinsic component of membrane;GO:0031090//organelle membrane;GO:0000322//storage vacuole;GO:0009526//plastid envelope;GO:0000325//plant-type vacuole	GO:0042887//amide transmembrane transporter activity;GO:0005372//water transmembrane transporter activity	GO:0055085//transmembrane transport;GO:0010476//gibberellin mediated signaling pathway;GO:0015840//urea transport;GO:0042044//fluid transport	K09873//aquaporin TIP	gi|747082903|ref|XP_011088796.1|//PREDICTED: aquaporin TIP1-1-like [Sesamum indicum]
SIN_1015916	Down	NA	NA	NA	K06699//proteasome activator subunit 4	gi|747055972|ref|XP_011074238.1|//PREDICTED: BURP domain-containing protein 16-like [Sesamum indicum]
SIN_1010846	Down	GO:0044424//intracellular part	GO:0016211//ammonia ligase activity;GO:0032559//adenyl ribonucleotide binding	GO:0006541//glutamine metabolic process;GO:0071941//nitrogen cycle metabolic process	K01915//glutamine synthetase [EC:6.3.1.2]	gi|747043299|ref|XP_011083120.1|//PREDICTED: glutamine synthetase cytosolic isozyme 2 [Sesamum indicum]
SIN_1018435	Down	NA	NA	NA	K02883//large subunit ribosomal protein L18e;K11855//ubiquitin carboxyl-terminal hydrolase 36/42 [EC:3.4.19.12]	gi|747068894|ref|XP_011081223.1|//PREDICTED: 14 kDa proline-rich protein DC2.15-like [Sesamum indicum]
SIN_1014206	Down	NA	NA	GO:0030001//metal ion transport	K14709//solute carrier family 39 (zinc transporter), member 1/2/3	gi|747095727|ref|XP_011095751.1|//PREDICTED: zinc transporter 1-like [Sesamum indicum]
SIN_1002808	Down	NA	NA	NA	NA	gi|747087560|ref|XP_011091327.1|//PREDICTED: protein NDR1-like [Sesamum indicum]
SIN_1014959	Down	NA	NA	NA	K02105//catenin beta 1;K08332//vacuolar protein 8	gi|747085959|ref|XP_011090457.1|//PREDICTED: LOW QUALITY PROTEIN: uncharacterized protein LOC105171130 [Sesamum indicum]
SIN_1002054	Down	GO:0031224//intrinsic component of membrane	GO:0015101//organic cation transmembrane transporter activity	GO:0015696//ammonium transport	K03320//ammonium transporter, Amt family	gi|747098188|ref|XP_011097091.1|//PREDICTED: ammonium transporter 3 member 3-like [Sesamum indicum]
SIN_1001248	Down	NA	NA	NA	K14486//auxin response factor	gi|747070919|ref|XP_011082305.1|//PREDICTED: auxin response factor 9 [Sesamum indicum]
SIN_1001246	Down	GO:0016020//membrane	GO:0016757//transferase activity, transferring glycosyl groups	GO:0009987//cellular process	K10999//cellulose synthase A [EC:2.4.1.12];K20222//importin-5	gi|747070970|ref|XP_011082332.1|//PREDICTED: cellulose synthase-like protein G3 [Sesamum indicum]
BGI_novel_G000354	Down	NA	NA	NA	NA	gi|747094606|ref|XP_011095147.1|//PREDICTED: uncharacterized protein LOC105174672 [Sesamum indicum]
SIN_1015815	Down	GO:0016021//integral component of membrane;GO:0005886//plasma membrane	GO:0005516//calmodulin binding	GO:0006952//defense response;GO:0009607//response to biotic stimulus	K08472//mlo protein	gi|747055670|ref|XP_011074078.1|//PREDICTED: MLO protein homolog 1-like [Sesamum indicum]
SIN_1022230	Down	NA	GO:0016209//antioxidant activity;GO:0005506//iron ion binding;GO:0003824//catalytic activity	GO:0008152//metabolic process;GO:0006950//response to stress	K00430//peroxidase [EC:1.11.1.7]	gi|747072519|ref|XP_011083175.1|//PREDICTED: peroxidase 72-like [Sesamum indicum]
SIN_1003657	Down	NA	NA	GO:0050896//response to stimulus	K14496//abscisic acid receptor PYR/PYL family	gi|747105142|ref|XP_011100837.1|//PREDICTED: major allergen Pru av 1-like [Sesamum indicum]
SIN_1003757	Down	NA	NA	NA	NA	gi|747102275|ref|XP_011099297.1|//PREDICTED: protein trichome birefringence-like 19 [Sesamum indicum]
BGI_novel_G000869	Down	NA	GO:0016639//oxidoreductase activity, acting on the CH-NH2 group of donors, NAD or NADP as acceptor	GO:0006520//cellular amino acid metabolic process;GO:0055114//oxidation-reduction process	K00261//glutamate dehydrogenase (NAD(P)+) [EC:1.4.1.3]	gi|747057485|ref|XP_011075044.1|//PREDICTED: glutamate dehydrogenase B [Sesamum indicum]
SIN_1002785	Down	NA	NA	NA	NA	gi|747087374|ref|XP_011091227.1|//PREDICTED: major allergen Pru ar 1-like [Sesamum indicum]
SIN_1022183	Down	NA	NA	NA	K00430//peroxidase [EC:1.11.1.7]	gi|747072599|ref|XP_011083218.1|//PREDICTED: peroxidase 47 [Sesamum indicum]
SIN_1019857	Down	NA	NA	NA	NA	gi|595816504|ref|XP_007204073.1|//hypothetical protein PRUPE_ppb014454mg [Prunus persica]
SIN_1019684	Down	NA	GO:0016791//phosphatase activity	NA	K10147//protein phosphatase 1D [EC:3.1.3.16];K19704//protein phosphatase PTC1 [EC:3.1.3.16];K17506//protein phosphatase 1L [EC:3.1.3.16];K19477//cGMP-dependent protein kinase 2 [EC:2.7.11.12]	gi|747076525|ref|XP_011085339.1|//PREDICTED: probable protein phosphatase 2C 52 [Sesamum indicum]
BGI_novel_G001035	Down	NA	NA	NA	NA	gi|747063754|ref|XP_011078438.1|//PREDICTED: MLP-like protein 34 [Sesamum indicum]
SIN_1009578	Down	GO:0015630//microtubule cytoskeleton	GO:0032559//adenyl ribonucleotide binding;GO:0003774//motor activity	GO:0007017//microtubule-based process	K10393//kinesin family member 2/24	gi|747042887|ref|XP_011080823.1|//PREDICTED: kinesin-13A [Sesamum indicum]
SIN_1022469	Down	NA	NA	NA	K00422//polyphenol oxidase [EC:1.10.3.1]	gi|747072743|ref|XP_011083298.1|//PREDICTED: polyphenol oxidase I, chloroplastic-like [Sesamum indicum]
SIN_1024435	Down	NA	NA	NA	K04427//mitogen-activated protein kinase kinase kinase 7 [EC:2.7.11.25]	gi|747084158|ref|XP_011089477.1|//PREDICTED: protein PMR5-like [Sesamum indicum]
SIN_1011644	Down	NA	NA	NA	K16670//homeobox protein Meis2;K15613//homeobox protein Meis1	gi|747073876|ref|XP_011083914.1|//PREDICTED: BEL1-like homeodomain protein 4 [Sesamum indicum]
SIN_1008183	Down	GO:0016021//integral component of membrane;GO:0005886//plasma membrane	GO:0015137//citrate transmembrane transporter activity;GO:0015238//drug transmembrane transporter activity;GO:0015297//antiporter activity;GO:0022857//transmembrane transporter activity	GO:0006810//transport;GO:0015746//citrate transport;GO:0006855//drug transmembrane transport	K20456//oxysterol-binding protein 1	gi|747044171|ref|XP_011087661.1|//PREDICTED: MATE efflux family protein FRD3 [Sesamum indicum]
SIN_1020580	Down	NA	NA	NA	NA	NA
SIN_1018557	Down	GO:0044464//cell part	NA	GO:0015833//peptide transport	K14638//solute carrier family 15 (peptide/histidine transporter), member 3/4	gi|747069089|ref|XP_011081326.1|//PREDICTED: protein NRT1/ PTR FAMILY 7.3-like [Sesamum indicum]
SIN_1004335	Down	NA	NA	NA	K12951//cation-transporting P-type ATPase D [EC:3.6.3.-];K15889//prenylcysteine alpha-carboxyl methylesterase [EC:3.1.1.-];K03036//26S proteasome regulatory subunit N6	gi|747099105|ref|XP_011097595.1|//PREDICTED: major pollen allergen Lol p 11-like [Sesamum indicum]
SIN_1007061	Down	NA	NA	NA	NA	gi|747061305|ref|XP_011077115.1|//PREDICTED: uncharacterized protein LOC105161197 [Sesamum indicum]
SIN_1012381	Down	GO:0031224//intrinsic component of membrane	NA	GO:0000902//cell morphogenesis;GO:0043401//steroid hormone mediated signaling pathway	K06890//uncharacterized protein	gi|747066586|ref|XP_011079979.1|//PREDICTED: BI1-like protein [Sesamum indicum]
SIN_1011102	Down	GO:0016020//membrane	NA	NA	K14638//solute carrier family 15 (peptide/histidine transporter), member 3/4	gi|747094300|ref|XP_011094981.1|//PREDICTED: protein NRT1/ PTR FAMILY 5.5-like isoform X1 [Sesamum indicum];gi|747094308|ref|XP_011094985.1|//PREDICTED: protein NRT1/ PTR FAMILY 5.5-like isoform X2 [Sesamum indicum];gi|747094306|ref|XP_011094984.1|//PREDICTED: protein NRT1/ PTR FAMILY 5.5-like isoform X1 [Sesamum indicum];gi|747094304|ref|XP_011094983.1|//PREDICTED: protein NRT1/ PTR FAMILY 5.5-l…
SIN_1004445	Down	NA	NA	NA	K09422//myb proto-oncogene protein, plant	gi|747093824|ref|XP_011094733.1|//PREDICTED: transcription factor RAX2-like [Sesamum indicum]
SIN_1005350	Down	NA	GO:0016787//hydrolase activity	GO:0044238//primary metabolic process	NA	gi|747096949|ref|XP_011096415.1|//PREDICTED: GDSL esterase/lipase At5g45920 [Sesamum indicum]
SIN_1003785	Down	NA	NA	NA	NA	gi|747104622|ref|XP_011100554.1|//PREDICTED: uncharacterized protein LOC105178721 [Sesamum indicum]
SIN_1004398	Down	NA	GO:0000166//nucleotide binding	NA	K04733//interleukin-1 receptor-associated kinase 4 [EC:2.7.11.1];K04730//interleukin-1 receptor-associated kinase 1 [EC:2.7.11.1]	gi|747093707|ref|XP_011094671.1|//PREDICTED: serine/threonine-protein kinase-like protein CCR1 [Sesamum indicum]
SIN_1026233	Down	NA	NA	NA	K16302//metal transporter CNNM;K15449//tRNA wybutosine-synthesizing protein 1 [EC:4.1.3.44]	gi|747089928|ref|XP_011092623.1|//PREDICTED: probable methyltransferase PMT20 [Sesamum indicum]
SIN_1006184	Down	GO:0031224//intrinsic component of membrane	NA	NA	K17086//transmembrane 9 superfamily member 2/4	gi|747074110|ref|XP_011084037.1|//PREDICTED: transmembrane 9 superfamily member 11 [Sesamum indicum]
SIN_1007406	Down	NA	NA	NA	K00279//cytokinin dehydrogenase [EC:1.5.99.12]	gi|747046464|ref|XP_011099776.1|//PREDICTED: tetrahydrocannabinolic acid synthase-like [Sesamum indicum]
SIN_1006485	Down	NA	NA	NA	K08488//syntaxin 7	gi|747097862|ref|XP_011096911.1|//PREDICTED: protein YLS9 [Sesamum indicum]
SIN_1020635	Down	NA	GO:0008233//peptidase activity	NA	K00924;K02882//large subunit ribosomal protein L18Ae;K01381//saccharopepsin [EC:3.4.23.25]	gi|747070379|ref|XP_011082009.1|//PREDICTED: protein ASPARTIC PROTEASE IN GUARD CELL 1-like [Sesamum indicum]
SIN_1009273	Down	NA	NA	NA	NA	gi|747075430|ref|XP_011084751.1|//PREDICTED: S-norcoclaurine synthase-like [Sesamum indicum]
SIN_1026296	Down	NA	NA	NA	K08653//membrane-bound transcription factor site-1 protease [EC:3.4.21.112];K13199//plasminogen activator inhibitor 1 RNA-binding protein;K01183//chitinase [EC:3.2.1.14]	gi|747041148|ref|XP_011071267.1|//PREDICTED: subtilisin-like protease SDD1 [Sesamum indicum]
SIN_1017082	Down	NA	NA	NA	K11323//histone arginine demethylase JMJD6 [EC:1.14.11.-]	gi|747046149|ref|XP_011097931.1|//PREDICTED: prostatic spermine-binding protein-like [Sesamum indicum]
SIN_1003898	Down	NA	NA	NA	K04733//interleukin-1 receptor-associated kinase 4 [EC:2.7.11.1];K04730//interleukin-1 receptor-associated kinase 1 [EC:2.7.11.1]	gi|747062306|ref|XP_011077655.1|//PREDICTED: wall-associated receptor kinase 5-like [Sesamum indicum]
SIN_1026260	Down	GO:0031224//intrinsic component of membrane	NA	NA	K15283//solute carrier family 35, member E1;K15285//solute carrier family 35, member E3	gi|747041127|ref|XP_011071157.1|//PREDICTED: probable sugar phosphate/phosphate translocator At1g12500 [Sesamum indicum]
SIN_1006275	Down	NA	NA	NA	K19476//vacuolar protein sorting-associated protein IST1;K11426//SET and MYND domain-containing protein	gi|747057635|ref|XP_011075128.1|//PREDICTED: putative germin-like protein 2-1 [Sesamum indicum]
SIN_1026876	Down	NA	NA	NA	K12741//heterogeneous nuclear ribonucleoprotein A1/A3;K06236//collagen, type I, alpha;K14491//two-component response regulator ARR-B family;K14317//nuclear pore complex protein Nup214	gi|747078299|ref|XP_011086304.1|//PREDICTED: myb family transcription factor APL-like [Sesamum indicum]
SIN_1006928	Down	NA	NA	NA	NA	NA
SIN_1015644	Down	NA	NA	NA	K19788//obg-like ATPase 1	gi|747068806|ref|XP_011081178.1|//PREDICTED: chemocyanin-like [Sesamum indicum]
SIN_1002326	Down	GO:0016020//membrane	GO:0004672//protein kinase activity	NA	K00924	gi|747073250|ref|XP_011083584.1|//PREDICTED: receptor protein kinase CLAVATA1 [Sesamum indicum]
SIN_1006240	Down	NA	GO:0005506//iron ion binding;GO:0016491//oxidoreductase activity	NA	K00512//steroid 17alpha-monooxygenase / 17alpha-hydroxyprogesterone aldolase [EC:1.14.14.19 4.1.2.30];K07408//cytochrome P450, family 1, subfamily A, polypeptide 1 [EC:1.14.14.1]	gi|747057728|ref|XP_011075179.1|//PREDICTED: cytochrome P450 93A3-like [Sesamum indicum]
SIN_1007401	Down	NA	GO:0005507//copper ion binding;GO:0046914//transition metal ion binding;GO:0003824//catalytic activity;GO:0016491//oxidoreductase activity	GO:0008152//metabolic process;GO:0055114//oxidation-reduction process	K19791//iron transport multicopper oxidase	gi|747046450|ref|XP_011099705.1|//PREDICTED: L-ascorbate oxidase homolog [Sesamum indicum]
SIN_1010238	Down	NA	GO:0016787//hydrolase activity	NA	K10147//protein phosphatase 1D [EC:3.1.3.16];K19704//protein phosphatase PTC1 [EC:3.1.3.16];K17506//protein phosphatase 1L [EC:3.1.3.16]	gi|747086988|ref|XP_011091017.1|//PREDICTED: probable protein phosphatase 2C 34 [Sesamum indicum]
SIN_1021440	Down	NA	NA	NA	NA	gi|747040929|ref|XP_011069768.1|//PREDICTED: uncharacterized protein LOC105155573 [Sesamum indicum]
BGI_novel_G001192	Down	NA	NA	NA	NA	gi|747068784|ref|XP_011081166.1|//PREDICTED: subtilisin-like protease SDD1 [Sesamum indicum]
SIN_1007000	Down	NA	GO:0016209//antioxidant activity;GO:0005506//iron ion binding;GO:0003824//catalytic activity	GO:0008152//metabolic process;GO:0006950//response to stress	K00430//peroxidase [EC:1.11.1.7]	gi|747096303|ref|XP_011096066.1|//PREDICTED: peroxidase 42-like [Sesamum indicum]
SIN_1025422	Down	NA	NA	NA	K16302//metal transporter CNNM;K15449//tRNA wybutosine-synthesizing protein 1 [EC:4.1.3.44]	gi|747103060|ref|XP_011099715.1|//PREDICTED: probable methyltransferase PMT26 [Sesamum indicum]
SIN_1002787	Down	NA	NA	NA	NA	gi|747087546|ref|XP_011091319.1|//PREDICTED: major allergen Pru ar 1-like [Sesamum indicum]
SIN_1006719	Down	GO:0034357//photosynthetic membrane	GO:0000166//nucleotide binding;GO:0050662//coenzyme binding;GO:0008937//ferredoxin-NAD(P) reductase activity	GO:0008152//metabolic process	K02641//ferredoxin--NADP+ reductase [EC:1.18.1.2]	gi|747097440|ref|XP_011096684.1|//PREDICTED: ferredoxin--NADP reductase, root-type isozyme, chloroplastic-like [Sesamum indicum]
SIN_1020911	Down	NA	NA	NA	K01188//beta-glucosidase [EC:3.2.1.21]	gi|747069629|ref|XP_011081616.1|//PREDICTED: raucaffricine-O-beta-D-glucosidase-like [Sesamum indicum]
SIN_1021792	Down	GO:0031224//intrinsic component of membrane;GO:0016021//integral component of membrane	GO:0015291//secondary active transmembrane transporter activity;GO:0005315//inorganic phosphate transmembrane transporter activity	GO:0055085//transmembrane transport;GO:0006817//phosphate ion transport;GO:0015698//inorganic anion transport	K08176//MFS transporter, PHS family, inorganic phosphate transporter	gi|747054616|ref|XP_011073523.1|//PREDICTED: probable inorganic phosphate transporter 1-3 [Sesamum indicum]
SIN_1019808	Down	NA	NA	NA	NA	gi|747076765|ref|XP_011085466.1|//PREDICTED: 36.4 kDa proline-rich protein [Sesamum indicum]
SIN_1006231	Down	NA	NA	NA	K15728//phosphatidate phosphatase LPIN [EC:3.1.3.4];K10357//myosin V	gi|747057748|ref|XP_011075190.1|//PREDICTED: uncharacterized protein LOC105159716 isoform X2 [Sesamum indicum];gi|747057746|ref|XP_011075189.1|//PREDICTED: uncharacterized protein LOC105159716 isoform X1 [Sesamum indicum]
SIN_1014748	Down	NA	GO:0043169//cation binding;GO:0016791//phosphatase activity	NA	K14407//cleavage stimulation factor subunit 2	gi|747082287|ref|XP_011088457.1|//PREDICTED: purple acid phosphatase 2 [Sesamum indicum]
SIN_1002270	Down	NA	NA	NA	NA	gi|747090459|ref|XP_011092920.1|//PREDICTED: uncharacterized protein LOC105172990 [Sesamum indicum]
SIN_1018916	Down	NA	NA	NA	NA	gi|747087617|ref|XP_011091358.1|//PREDICTED: cytochrome P450 71A1-like [Sesamum indicum]
SIN_1026609	Down	NA	GO:0022857//transmembrane transporter activity	GO:0006810//transport	K03327//multidrug resistance protein, MATE family	gi|747079754|ref|XP_011087098.1|//PREDICTED: protein TRANSPARENT TESTA 12-like [Sesamum indicum]
SIN_1024086	Down	NA	NA	NA	NA	gi|747085299|ref|XP_011090103.1|//PREDICTED: uncharacterized protein LOC105170878 [Sesamum indicum]
SIN_1025231	Down	NA	NA	NA	K01662//1-deoxy-D-xylulose-5-phosphate synthase [EC:2.2.1.7]	gi|747103539|ref|XP_011099963.1|//PREDICTED: probable 1-deoxy-D-xylulose-5-phosphate synthase 2, chloroplastic [Sesamum indicum]
SIN_1021446	Up	NA	NA	NA	K00512//steroid 17alpha-monooxygenase / 17alpha-hydroxyprogesterone aldolase [EC:1.14.14.19 4.1.2.30]	gi|747040925|ref|XP_011069742.1|//PREDICTED: ferruginol synthase-like [Sesamum indicum]
SIN_1009594	Down	NA	NA	NA	K03768//peptidyl-prolyl cis-trans isomerase B (cyclophilin B) [EC:5.2.1.8]	gi|747042921|ref|XP_011080989.1|//PREDICTED: uncharacterized protein LOC105164113 [Sesamum indicum]
SIN_1022950	Down	NA	NA	NA	NA	gi|747080993|ref|XP_011087764.1|//PREDICTED: uncharacterized protein LOC105169149 [Sesamum indicum]
SIN_1005081	Down	NA	GO:0016491//oxidoreductase activity	NA	K04124//gibberellin 3-beta-dioxygenase [EC:1.14.11.15];K04125//gibberellin 2-oxidase [EC:1.14.11.13];K01951//GMP synthase (glutamine-hydrolysing) [EC:6.3.5.2]	gi|747052382|ref|XP_011072310.1|//PREDICTED: probable 2-oxoglutarate-dependent dioxygenase AOP1 [Sesamum indicum]
SIN_1006244	Down	NA	NA	NA	K00512//steroid 17alpha-monooxygenase / 17alpha-hydroxyprogesterone aldolase [EC:1.14.14.19 4.1.2.30]	gi|747057894|ref|XP_011075269.1|//PREDICTED: 3,9-dihydroxypterocarpan 6A-monooxygenase-like [Sesamum indicum]
SIN_1024630	Down	GO:0030312//external encapsulating structure	GO:0030234//enzyme regulator activity	GO:0071555//cell wall organization	K01051//pectinesterase [EC:3.1.1.11]	gi|747092294|ref|XP_011093901.1|//PREDICTED: probable pectinesterase/pectinesterase inhibitor 12 [Sesamum indicum]
SIN_1009846	Down	NA	NA	NA	NA	gi|747091049|ref|XP_011093240.1|//PREDICTED: uncharacterized protein LOC105173250 [Sesamum indicum]
SIN_1005305	Down	NA	NA	NA	NA	gi|747096834|ref|XP_011096354.1|//PREDICTED: protein E6-like [Sesamum indicum]
SIN_1024190	Down	GO:0031224//intrinsic component of membrane	NA	GO:0006810//transport	K09873//aquaporin TIP	gi|747084802|ref|XP_011089824.1|//PREDICTED: aquaporin TIP1-3-like [Sesamum indicum]
SIN_1006565	Down	NA	NA	NA	K04628//2-hydroxyacylsphingosine 1-beta-galactosyltransferase [EC:2.4.1.45];K13692//UDP-glucose:(indol-3-yl)acetate beta-D-glucosyltransferase [EC:2.4.1.121]	gi|747077467|ref|XP_011085854.1|//PREDICTED: UDP-glycosyltransferase 83A1-like [Sesamum indicum]
SIN_1007392	Down	GO:0031224//intrinsic component of membrane	NA	NA	K19476//vacuolar protein sorting-associated protein IST1;K14209//solute carrier family 36 (proton-coupled amino acid transporter);K15015//solute carrier family 32 (vesicular inhibitory amino acid transporter)	gi|747046426|ref|XP_011099581.1|//PREDICTED: lysine histidine transporter-like 8 [Sesamum indicum]
SIN_1005078	Down	NA	GO:0016701//oxidoreductase activity, acting on single donors with incorporation of molecular oxygen;GO:0016706//oxidoreductase activity, acting on paired donors, with incorporation or reduction of molecular oxygen, 2-oxoglutarate as one donor, and incorporation of one atom each of oxygen into both donors;GO:0046914//transition metal ion binding	GO:0008152//metabolic process	K05282//gibberellin 20-oxidase [EC:1.14.11.12]	gi|747052315|ref|XP_011072273.1|//PREDICTED: probable 2-oxoglutarate-dependent dioxygenase AOP1 [Sesamum indicum]
SIN_1017044	Down	NA	GO:0004553//hydrolase activity, hydrolyzing O-glycosyl compounds	GO:0005975//carbohydrate metabolic process	K15920//beta-D-xylosidase 4 [EC:3.2.1.37]	gi|747046234|ref|XP_011098370.1|//PREDICTED: probable beta-D-xylosidase 7 [Sesamum indicum]
SIN_1015560	Down	NA	NA	NA	K03239//translation initiation factor eIF-2B subunit alpha	gi|747068756|ref|XP_011081150.1|//PREDICTED: protein LURP-one-related 11-like [Sesamum indicum]
SIN_1017554	Down	NA	NA	NA	K09510//DnaJ homolog subfamily B member 4;K09523//DnaJ homolog subfamily C member 3;K09512//DnaJ homolog subfamily B member 6;K09514//DnaJ homolog subfamily B member 8	NA
SIN_1024207	Down	NA	NA	NA	NA	NA
SIN_1014296	Down	NA	NA	NA	K04120//ent-copalyl diphosphate synthase [EC:5.5.1.13];K19307//25S rRNA (uracil2634-N3)-methyltransferase [EC:2.1.1.313]	gi|747095845|ref|XP_011095818.1|//PREDICTED: uncharacterized protein LOC105175168 [Sesamum indicum]
SIN_1014790	Down	GO:0016020//membrane	GO:0005215//transporter activity;GO:0016491//oxidoreductase activity	GO:0006810//transport	K08150//MFS transporter, SP family, solute carrier family 2 (myo-inositol transporter), member 13	gi|747082108|ref|XP_011088360.1|//PREDICTED: polyol transporter 5-like [Sesamum indicum]
SIN_1016742	Down	NA	NA	NA	K04120//ent-copalyl diphosphate synthase [EC:5.5.1.13]	gi|747060214|ref|XP_011076528.1|//PREDICTED: copal-8-ol diphosphate hydratase, chloroplastic-like [Sesamum indicum]
SIN_1004804	Down	NA	NA	NA	K01870//isoleucyl-tRNA synthetase [EC:6.1.1.5];K19027//zinc finger FYVE domain-containing protein 26	gi|747074785|ref|XP_011084398.1|//PREDICTED: dirigent protein 24-like [Sesamum indicum]
SIN_1026081	Down	NA	NA	NA	K02184//formin 2	gi|747089520|ref|XP_011092401.1|//PREDICTED: uncharacterized protein LOC105172591 isoform X1 [Sesamum indicum];gi|747089528|ref|XP_011092406.1|//PREDICTED: uncharacterized protein LOC105172591 isoform X2 [Sesamum indicum]
SIN_1004950	Down	NA	NA	NA	K15223//upstream activation factor subunit UAF30	gi|747099524|ref|XP_011097816.1|//PREDICTED: uncharacterized protein LOC105176645 [Sesamum indicum]
SIN_1005786	Down	GO:0044464//cell part	NA	NA	NA	gi|747073002|ref|XP_011083443.1|//PREDICTED: expansin-A11-like [Sesamum indicum]
SIN_1021394	Down	NA	NA	NA	K03036//26S proteasome regulatory subunit N6	gi|747040985|ref|XP_011070069.1|//PREDICTED: anther-specific protein LAT52-like [Sesamum indicum]
SIN_1007418	Down	NA	GO:0016757//transferase activity, transferring glycosyl groups	NA	K13691//pathogen-inducible salicylic acid glucosyltransferase [EC:2.4.1.-]	gi|747046703|ref|XP_011100878.1|//PREDICTED: UDP-glycosyltransferase 74F2-like [Sesamum indicum]
SIN_1010592	Down	NA	NA	NA	K13070//momilactone-A synthase [EC:1.1.1.295];K09841//xanthoxin dehydrogenase [EC:1.1.1.288]	gi|747083166|ref|XP_011088939.1|//PREDICTED: secoisolariciresinol dehydrogenase-like [Sesamum indicum]
SIN_1013887	Down	GO:0043231//intracellular membrane-bounded organelle;GO:0005887//integral component of plasma membrane	GO:0046872//metal ion binding;GO:0005524//ATP binding;GO:0008553//hydrogen-exporting ATPase activity, phosphorylative mechanism	GO:0006754//ATP biosynthetic process;GO:1902600//hydrogen ion transmembrane transport;GO:0051453//regulation of intracellular pH	K01535//H+-transporting ATPase [EC:3.6.3.6]	gi|747044536|ref|XP_011089588.1|//PREDICTED: plasma membrane ATPase 1 [Sesamum indicum]
SIN_1025362	Down	NA	GO:0046872//metal ion binding	NA	K19040//E3 ubiquitin-protein ligase ATL10/75/76/77/78 [EC:2.3.2.27]	gi|747103211|ref|XP_011099792.1|//PREDICTED: RING-H2 finger protein ATL78-like [Sesamum indicum]
SIN_1014192	Down	NA	NA	NA	K13422//transcription factor MYC2	gi|747045498|ref|XP_011094312.1|//PREDICTED: transcription factor MYC2 [Sesamum indicum]
SIN_1002792	Down	NA	NA	NA	NA	gi|747087552|ref|XP_011091323.1|//PREDICTED: major allergen Pru ar 1-like [Sesamum indicum]
SIN_1010677	Down	NA	NA	NA	NA	gi|747083693|ref|XP_011089220.1|//PREDICTED: membrane protein of ER body-like protein [Sesamum indicum]
SIN_1017565	Down	NA	NA	NA	K09753//cinnamoyl-CoA reductase [EC:1.2.1.44];K08695//anthocyanidin reductase [EC:1.3.1.77]	gi|747088350|ref|XP_011091760.1|//PREDICTED: cinnamoyl-CoA reductase 1-like [Sesamum indicum]
SIN_1021322	Down	NA	NA	NA	K00430//peroxidase [EC:1.11.1.7]	NA
SIN_1006462	Down	NA	GO:0016846//carbon-sulfur lyase activity	NA	K00799//glutathione S-transferase [EC:2.5.1.18]	gi|747097904|ref|XP_011096934.1|//PREDICTED: probable glutathione S-transferase [Sesamum indicum]
SIN_1009197	Down	NA	NA	NA	K01051//pectinesterase [EC:3.1.1.11]	gi|747074985|ref|XP_011084508.1|//PREDICTED: probable pectinesterase/pectinesterase inhibitor 61 [Sesamum indicum]
SIN_1004476	Down	NA	GO:0005506//iron ion binding;GO:0016491//oxidoreductase activity	GO:0055114//oxidation-reduction process	K18054//2'-deoxymugineic-acid 2'-dioxygenase / mugineic-acid 3-dioxygenase [EC:1.14.11.24 1.14.11.25];K06892//feruloyl-CoA ortho-hydroxylase [EC:1.14.11.-]	gi|747093507|ref|XP_011094563.1|//PREDICTED: 1-aminocyclopropane-1-carboxylate oxidase 5 [Sesamum indicum]
SIN_1023325	Down	NA	NA	NA	NA	gi|747068133|ref|XP_011080814.1|//PREDICTED: uncharacterized protein LOC105163975 [Sesamum indicum]
SIN_1014784	Down	NA	NA	NA	K17046//protein DEK;K13172//serine/arginine repetitive matrix protein 2	gi|747082845|ref|XP_011088764.1|//PREDICTED: protein IWS1 homolog [Sesamum indicum]
SIN_1018104	Down	NA	GO:0035250//UDP-galactosyltransferase activity	NA	K18819//inositol 3-alpha-galactosyltransferase [EC:2.4.1.123]	gi|747050067|ref|XP_011071091.1|//PREDICTED: galactinol synthase 1-like [Sesamum indicum]
SIN_1025867	Down	NA	NA	NA	K15747//beta-ring hydroxylase [EC:1.14.-.-];K17600//vacuolar protein sorting-associated protein 54;K16219//protein N-terminal methyltransferase [EC:2.1.1.244]	gi|747088970|ref|XP_011092102.1|//PREDICTED: F-box protein PP2-B15-like [Sesamum indicum]
SIN_1019367	Down	NA	NA	NA	K10352//myosin heavy chain;K03231//elongation factor 1-alpha;K12472//epidermal growth factor receptor substrate 15	gi|747100085|ref|XP_011098116.1|//PREDICTED: interactor of constitutive active ROPs 1-like isoform X1 [Sesamum indicum];gi|747100087|ref|XP_011098117.1|//PREDICTED: interactor of constitutive active ROPs 1-like isoform X2 [Sesamum indicum]
SIN_1014985	Down	NA	NA	NA	NA	gi|747086041|ref|XP_011090503.1|//PREDICTED: citrate-binding protein-like [Sesamum indicum]
SIN_1001815	Down	NA	NA	NA	K03097//casein kinase II subunit alpha [EC:2.7.11.1]	gi|747097191|ref|XP_011096549.1|//PREDICTED: uncharacterized protein LOC105175704 [Sesamum indicum]
BGI_novel_G000797	Down	NA	NA	NA	K01537//Ca2+-transporting ATPase [EC:3.6.3.8]	gi|747053165|ref|XP_011072734.1|//PREDICTED: uncharacterized protein At1g04910-like [Sesamum indicum]
SIN_1007790	Down	GO:0043234//protein complex	GO:0019787//ubiquitin-like protein transferase activity	GO:0032446//protein modification by small protein conjugation	K10260//F-box and WD-40 domain protein 7;K01876//aspartyl-tRNA synthetase [EC:6.1.1.12];K08332//vacuolar protein 8	gi|747062579|ref|XP_011077807.1|//PREDICTED: E3 ubiquitin-protein ligase PUB23-like [Sesamum indicum]
SIN_1006053	Down	NA	NA	NA	K08869//aarF domain-containing kinase;K17613//calcineurin-binding protein cabin-1	gi|747079908|ref|XP_011087184.1|//PREDICTED: transcription factor MYB1R1-like [Sesamum indicum]
SIN_1016829	Down	NA	NA	NA	K18835//WRKY transcription factor 2;K13424//WRKY transcription factor 33;K01892//histidyl-tRNA synthetase [EC:6.1.1.21]	gi|747104359|ref|XP_011100410.1|//PREDICTED: WRKY transcription factor 6-like [Sesamum indicum]
SIN_1010787	Down	NA	NA	NA	NA	gi|747043169|ref|XP_011082420.1|//PREDICTED: lamin-like protein [Sesamum indicum]
SIN_1007433	Down	GO:0016020//membrane	NA	GO:0006810//transport	K08176//MFS transporter, PHS family, inorganic phosphate transporter	gi|747046705|ref|XP_011100885.1|//PREDICTED: probable inorganic phosphate transporter 1-9 [Sesamum indicum]
SIN_1010941	Down	NA	GO:0008170//N-methyltransferase activity	GO:0006730//one-carbon metabolic process	K05929//phosphoethanolamine N-methyltransferase [EC:2.1.1.103]	gi|747043528|ref|XP_011084235.1|//PREDICTED: phosphoethanolamine N-methyltransferase-like isoform X2 [Sesamum indicum];gi|747043526|ref|XP_011084227.1|//PREDICTED: phosphoethanolamine N-methyltransferase-like isoform X1 [Sesamum indicum]
SIN_1004568	Down	NA	NA	NA	K06699//proteasome activator subunit 4;K12472//epidermal growth factor receptor substrate 15	gi|747090195|ref|XP_011092776.1|//PREDICTED: BURP domain-containing protein 17-like [Sesamum indicum]
SIN_1006982	Down	NA	NA	NA	NA	gi|747096257|ref|XP_011096041.1|//PREDICTED: LOW QUALITY PROTEIN: probable F-box protein At4g22030 [Sesamum indicum]
SIN_1023702	Down	GO:0044464//cell part	NA	NA	K01623//fructose-bisphosphate aldolase, class I [EC:4.1.2.13]	gi|747048160|ref|XP_011070079.1|//PREDICTED: WAT1-related protein At5g07050-like [Sesamum indicum]
SIN_1017358	Down	NA	NA	NA	K13379//reversibly glycosylated polypeptide / UDP-arabinopyranose mutase [EC:2.4.1.- 5.4.99.30]	NA
SIN_1011168	Down	NA	GO:0016616//oxidoreductase activity, acting on the CH-OH group of donors, NAD or NADP as acceptor	GO:0008152//metabolic process	K08081//tropinone reductase I [EC:1.1.1.206]	gi|747094144|ref|XP_011094903.1|//PREDICTED: tropinone reductase homolog [Sesamum indicum]
SIN_1007787	Down	NA	GO:0004672//protein kinase activity	NA	K00924	gi|747062575|ref|XP_011077805.1|//PREDICTED: probable receptor protein kinase TMK1 [Sesamum indicum]
SIN_1011493	Down	NA	NA	NA	K15639//PHYB activation tagged suppressor 1 [EC:1.14.-.-]	gi|747056508|ref|XP_011074518.1|//PREDICTED: cytochrome P450 734A1-like [Sesamum indicum]
SIN_1017122	Down	NA	NA	NA	K02184//formin 2	gi|747046076|ref|XP_011097535.1|//PREDICTED: glycine-rich cell wall structural protein 1.8-like [Sesamum indicum]
SIN_1009027	Down	NA	GO:0046914//transition metal ion binding;GO:0003824//catalytic activity	GO:0008152//metabolic process	K19791//iron transport multicopper oxidase;K00423//L-ascorbate oxidase [EC:1.10.3.3]	gi|747046450|ref|XP_011099705.1|//PREDICTED: L-ascorbate oxidase homolog [Sesamum indicum]
SIN_1019371	Down	NA	NA	NA	NA	gi|747100598|ref|XP_011098395.1|//PREDICTED: vinorine synthase-like [Sesamum indicum]
SIN_1022878	Down	NA	NA	NA	K05894//12-oxophytodienoic acid reductase [EC:1.3.1.42]	gi|747080787|ref|XP_011087656.1|//PREDICTED: putative 12-oxophytodienoate reductase 11 [Sesamum indicum]
SIN_1012640	Down	GO:0030312//external encapsulating structure	NA	GO:0071555//cell wall organization	K01051//pectinesterase [EC:3.1.1.11]	gi|747065728|ref|XP_011079515.1|//PREDICTED: probable pectinesterase 53 [Sesamum indicum]
SIN_1016646	Down	NA	NA	NA	NA	NA
SIN_1021562	Down	GO:0016020//membrane	NA	GO:0006810//transport	K09873//aquaporin TIP	gi|747041039|ref|XP_011070446.1|//PREDICTED: aquaporin TIP4-1-like [Sesamum indicum]
SIN_1007109	Down	NA	NA	NA	K13457//disease resistance protein RPM1	gi|747061196|ref|XP_011077058.1|//PREDICTED: putative disease resistance protein At1g50180 [Sesamum indicum]
SIN_1011014	Down	NA	GO:0008483//transaminase activity;GO:0048037//cofactor binding	NA	K00827//alanine-glyoxylate transaminase / (R)-3-amino-2-methylpropionate-pyruvate transaminase [EC:2.6.1.44 2.6.1.40]	gi|747094524|ref|XP_011095102.1|//PREDICTED: alanine--glyoxylate aminotransferase 2 homolog 3, mitochondrial [Sesamum indicum]
SIN_1010944	Down	NA	NA	NA	K14297//nuclear pore complex protein Nup98-Nup96;K12173//BRCA1-A complex subunit BRE	gi|747043532|ref|XP_011084258.1|//PREDICTED: thaumatin-like protein [Sesamum indicum]
SIN_1021785	Down	NA	NA	NA	NA	gi|747054630|ref|XP_011073531.1|//PREDICTED: protein CREG1-like [Sesamum indicum]
SIN_1018605	Down	NA	GO:0008422//beta-glucosidase activity;GO:0043167//ion binding	GO:0044238//primary metabolic process	K19892//glucan endo-1,3-beta-glucosidase 4 [EC:3.2.1.39];K19891//glucan endo-1,3-beta-glucosidase 1/2/3 [EC:3.2.1.39]	gi|747069164|ref|XP_011081364.1|//PREDICTED: glucan endo-1,3-beta-glucosidase 11 [Sesamum indicum]
SIN_1011584	Up	NA	NA	NA	K13081//leucoanthocyanidin reductase [EC:1.17.1.3]	gi|747073416|ref|XP_011083667.1|//PREDICTED: isoflavone reductase-like protein [Sesamum indicum]
SIN_1011043	Down	NA	NA	NA	K14496//abscisic acid receptor PYR/PYL family	gi|747094460|ref|XP_011095066.1|//PREDICTED: abscisic acid receptor PYL4 [Sesamum indicum]
SIN_1020389	Down	NA	NA	NA	K13457//disease resistance protein RPM1	NA
SIN_1012173	Down	NA	NA	NA	K09872//aquaporin PIP	gi|747060573|ref|XP_011076722.1|//PREDICTED: probable aquaporin PIP1-5 [Sesamum indicum]
SIN_1018898	Down	NA	NA	NA	NA	gi|747087382|ref|XP_011091232.1|//PREDICTED: major allergen Pru ar 1-like [Sesamum indicum]
SIN_1001470	Down	NA	GO:0016705//oxidoreductase activity, acting on paired donors, with incorporation or reduction of molecular oxygen;GO:0020037//heme binding;GO:0005506//iron ion binding	GO:0055114//oxidation-reduction process	K00512//steroid 17alpha-monooxygenase / 17alpha-hydroxyprogesterone aldolase [EC:1.14.14.19 4.1.2.30]	gi|747106379|ref|XP_011101481.1|//PREDICTED: cytochrome P450 76A1 [Sesamum indicum]
SIN_1011398	Down	NA	NA	NA	NA	NA
SIN_1007987	Down	NA	NA	NA	K13424//WRKY transcription factor 33	gi|747101292|ref|XP_011098771.1|//PREDICTED: probable WRKY transcription factor 72 [Sesamum indicum]
SIN_1018102	Down	NA	GO:0016833//oxo-acid-lyase activity	GO:0009233//menaquinone metabolic process	K01661//naphthoate synthase [EC:4.1.3.36]	gi|747050073|ref|XP_011071094.1|//PREDICTED: 1,4-dihydroxy-2-naphthoyl-CoA synthase, peroxisomal [Sesamum indicum]
SIN_1022832	Down	NA	GO:0004674//protein serine/threonine kinase activity;GO:0000166//nucleotide binding;GO:0016491//oxidoreductase activity	GO:0008152//metabolic process	K04730//interleukin-1 receptor-associated kinase 1 [EC:2.7.11.1];K13420//LRR receptor-like serine/threonine-protein kinase FLS2 [EC:2.7.11.1]	gi|747081659|ref|XP_011088111.1|//PREDICTED: probable leucine-rich repeat receptor-like protein kinase At5g49770 [Sesamum indicum]
SIN_1011790	Down	NA	NA	NA	K20412//peptidase inhibitor 16	gi|747065361|ref|XP_011079314.1|//PREDICTED: pathogenesis-related protein PR-1-like [Sesamum indicum]
SIN_1021942	Down	NA	NA	NA	K13428//LRR receptor-like serine/threonine-protein kinase EFR [EC:2.7.11.1];K20181//vacuolar protein sorting-associated protein 18	gi|747054762|ref|XP_011073604.1|//PREDICTED: uncharacterized protein LOC105158519 [Sesamum indicum]
SIN_1003249	Down	NA	NA	NA	K01623//fructose-bisphosphate aldolase, class I [EC:4.1.2.13]	gi|747043848|ref|XP_011085946.1|//PREDICTED: WAT1-related protein At5g07050 [Sesamum indicum]
SIN_1002789	Down	NA	NA	NA	NA	gi|747087378|ref|XP_011091230.1|//PREDICTED: major allergen Pru ar 1-like [Sesamum indicum]
SIN_1012111	Down	NA	NA	NA	K14496//abscisic acid receptor PYR/PYL family	gi|747060437|ref|XP_011076648.1|//PREDICTED: abscisic acid receptor PYL4 [Sesamum indicum]
SIN_1013207	Down	NA	GO:0008168//methyltransferase activity	NA	K13066//caffeic acid 3-O-methyltransferase [EC:2.1.1.68]	gi|747047214|ref|XP_011069564.1|//PREDICTED: caffeic acid 3-O-methyltransferase-like [Sesamum indicum]
SIN_1021239	Down	NA	GO:0052692//raffinose alpha-galactosidase activity;GO:0015925//galactosidase activity;GO:0043167//ion binding	GO:0044238//primary metabolic process;GO:0005975//carbohydrate metabolic process	K07407//alpha-galactosidase [EC:3.2.1.22]	gi|747048949|ref|XP_011070502.1|//PREDICTED: LOW QUALITY PROTEIN: alpha-galactosidase [Sesamum indicum]
SIN_1015553	Down	GO:0031224//intrinsic component of membrane	GO:0032559//adenyl ribonucleotide binding;GO:0043682//copper-transporting ATPase activity;GO:0046914//transition metal ion binding	GO:0035434//copper ion transmembrane transport;GO:0009206//purine ribonucleoside triphosphate biosynthetic process	K17686//Cu+-exporting ATPase [EC:3.6.3.54]	gi|747068438|ref|XP_011080976.1|//PREDICTED: probable copper-transporting ATPase HMA5 [Sesamum indicum]
SIN_1018259	Down	NA	NA	NA	K15639//PHYB activation tagged suppressor 1 [EC:1.14.-.-];K14999//cytochrome P450, family 6 [EC:1.14.-.-]	NA
SIN_1012230	Down	NA	NA	NA	K05278//flavonol synthase [EC:1.14.11.23]	gi|747060721|ref|XP_011076801.1|//PREDICTED: probable 2-oxoglutarate/Fe(II)-dependent dioxygenase [Sesamum indicum]
SIN_1007999	Down	GO:0032991//macromolecular complex;GO:0015630//microtubule cytoskeleton	GO:0032561//guanyl ribonucleotide binding;GO:0017111//nucleoside-triphosphatase activity	GO:0007017//microtubule-based process;GO:0009207//purine ribonucleoside triphosphate catabolic process;GO:0043623//cellular protein complex assembly	K07374//tubulin alpha	gi|747100994|ref|XP_011098608.1|//PREDICTED: tubulin alpha chain [Sesamum indicum]
SIN_1013219	Down	GO:0044464//cell part	NA	NA	K07874//Ras-related protein Rab-1A;K01623//fructose-bisphosphate aldolase, class I [EC:4.1.2.13]	gi|747047189|ref|XP_011069552.1|//PREDICTED: WAT1-related protein At1g21890-like [Sesamum indicum]
SIN_1020286	Down	NA	NA	NA	K13457//disease resistance protein RPM1	gi|747051758|ref|XP_011071970.1|//PREDICTED: putative late blight resistance protein homolog R1A-10 [Sesamum indicum]
SIN_1024512	Down	NA	NA	NA	K14638//solute carrier family 15 (peptide/histidine transporter), member 3/4	gi|747083969|ref|XP_011089372.1|//PREDICTED: protein NRT1/ PTR FAMILY 2.7-like [Sesamum indicum]
SIN_1002989	Down	NA	GO:0030246//carbohydrate binding;GO:0015925//galactosidase activity;GO:0043167//ion binding	GO:0044238//primary metabolic process	K12309//beta-galactosidase [EC:3.2.1.23]	gi|747105397|ref|XP_011100972.1|//PREDICTED: beta-galactosidase 3-like [Sesamum indicum]
SIN_1002257	Down	NA	GO:0016491//oxidoreductase activity	GO:0008152//metabolic process	K09841//xanthoxin dehydrogenase [EC:1.1.1.288]	gi|747051337|ref|XP_011071756.1|//PREDICTED: (-)-isopiperitenol/(-)-carveol dehydrogenase, mitochondrial-like [Sesamum indicum]
SIN_1016930	Down	NA	NA	NA	NA	gi|595949842|ref|XP_007216323.1|//hypothetical protein PRUPE_ppa019903mg [Prunus persica]
SIN_1007100	Down	GO:0031224//intrinsic component of membrane	GO:0015101//organic cation transmembrane transporter activity	GO:0015696//ammonium transport	K07573//exosome complex component CSL4;K03320//ammonium transporter, Amt family	gi|747061339|ref|XP_011077134.1|//PREDICTED: uncharacterized protein LOC105161213 [Sesamum indicum]
SIN_1019138	Down	NA	NA	NA	K01183//chitinase [EC:3.2.1.14]	gi|747088298|ref|XP_011091730.1|//PREDICTED: uncharacterized protein LOC105172091 [Sesamum indicum]
SIN_1025951	Down	NA	NA	NA	K19882//O-palmitoleoyl-L-serine hydrolase [EC:3.1.1.98]	gi|747089171|ref|XP_011092213.1|//PREDICTED: protein notum homolog [Sesamum indicum]
SIN_1003856	Down	NA	GO:0032559//adenyl ribonucleotide binding;GO:0016301//kinase activity	GO:0006464//cellular protein modification process	K14500//BR-signaling kinase [EC:2.7.11.1]	gi|747094218|ref|XP_011094943.1|//PREDICTED: probable serine/threonine-protein kinase At5g41260 [Sesamum indicum]
SIN_1018044	Down	NA	GO:0016740//transferase activity	NA	K03362//F-box and WD-40 domain protein 1/11;K14963//COMPASS component SWD3;K16794//platelet-activating factor acetylhydrolase IB subunit alpha	gi|747050197|ref|XP_011071162.1|//PREDICTED: myosin heavy chain kinase B [Sesamum indicum]
SIN_1016671	Down	NA	NA	NA	K02883//large subunit ribosomal protein L18e;K11855//ubiquitin carboxyl-terminal hydrolase 36/42 [EC:3.4.19.12]	NA
SIN_1009715	Up	NA	NA	NA	K10999//cellulose synthase A [EC:2.4.1.12]	gi|747066803|ref|XP_011080097.1|//PREDICTED: cellulose synthase A catalytic subunit 4 [UDP-forming] [Sesamum indicum]
SIN_1009431	Down	GO:0016021//integral component of membrane	GO:0008168//methyltransferase activity	GO:0032259//methylation	K16302//metal transporter CNNM;K15449//tRNA wybutosine-synthesizing protein 1 [EC:4.1.3.44]	gi|747042479|ref|XP_011078779.1|//PREDICTED: probable methyltransferase PMT26 [Sesamum indicum]
SIN_1022809	Down	NA	NA	NA	K14638//solute carrier family 15 (peptide/histidine transporter), member 3/4	gi|747080631|ref|XP_011087574.1|//PREDICTED: protein NRT1/ PTR FAMILY 4.5-like [Sesamum indicum]
BGI_novel_G000291	Down	NA	NA	NA	K18823//soyasaponin III rhamnosyltransferase [EC:2.4.1.273]	gi|747091051|ref|XP_011093242.1|//PREDICTED: putative UDP-rhamnose:rhamnosyltransferase 1 [Sesamum indicum]
SIN_1025614	Down	NA	NA	NA	NA	gi|747102608|ref|XP_011099471.1|//PREDICTED: MLP-like protein 34 [Sesamum indicum]
SIN_1022254	Down	NA	NA	NA	K00430//peroxidase [EC:1.11.1.7]	gi|747072448|ref|XP_011083137.1|//PREDICTED: peroxidase N [Sesamum indicum]
SIN_1015937	Down	NA	NA	NA	K02184//formin 2	gi|747055964|ref|XP_011074233.1|//PREDICTED: extensin-2-like, partial [Sesamum indicum]
SIN_1012453	Down	NA	NA	NA	NA	gi|697137086|ref|XP_009622632.1|//PREDICTED: uncharacterized protein LOC104114001 [Nicotiana tomentosiformis]
SIN_1002291	Down	NA	NA	NA	K13066//caffeic acid 3-O-methyltransferase [EC:2.1.1.68];K13262//isoflavone-7-O-methyltransferase [EC:2.1.1.150]	gi|747090512|ref|XP_011092948.1|//PREDICTED: (RS)-norcoclaurine 6-O-methyltransferase-like [Sesamum indicum]
SIN_1017953	Down	NA	NA	NA	K03320//ammonium transporter, Amt family	NA
BGI_novel_G000480	Down	NA	NA	NA	K09874//aquaporin NIP	gi|747107226|ref|XP_011101921.1|//PREDICTED: aquaporin NIP1-1-like [Sesamum indicum]
SIN_1015081	Down	NA	NA	NA	K19476//vacuolar protein sorting-associated protein IST1;K11426//SET and MYND domain-containing protein	gi|747085719|ref|XP_011090331.1|//PREDICTED: germin-like protein 9-3 [Sesamum indicum]
SIN_1011357	Up	NA	NA	NA	NA	gi|823165583|ref|XP_012482698.1|//PREDICTED: uncharacterized protein LOC105797286 [Gossypium raimondii]
SIN_1022495	Down	NA	GO:0004672//protein kinase activity	NA	K08286//protein-serine/threonine kinase [EC:2.7.11.-]	gi|747071871|ref|XP_011082827.1|//PREDICTED: serine/threonine-protein kinase WAG1 [Sesamum indicum]
SIN_1023047	Down	GO:0044464//cell part;GO:0016021//integral component of membrane;GO:0005886//plasma membrane	GO:0005524//ATP binding;GO:0032559//adenyl ribonucleotide binding;GO:0017111//nucleoside-triphosphatase activity;GO:0042626//ATPase activity, coupled to transmembrane movement of substances	GO:0055085//transmembrane transport;GO:0009207//purine ribonucleoside triphosphate catabolic process	K05681//ATP-binding cassette, subfamily G (WHITE), member 2;K14396//polyadenylate-binding protein 2	gi|747081260|ref|XP_011087908.1|//PREDICTED: ABC transporter G family member 11-like isoform X1 [Sesamum indicum];gi|747081252|ref|XP_011087905.1|//PREDICTED: protein EXORDIUM-like 2 [Sesamum indicum]
SIN_1013095	Down	GO:0043234//protein complex	GO:0019787//ubiquitin-like protein transferase activity	GO:0032446//protein modification by small protein conjugation	K10260//F-box and WD-40 domain protein 7;K01876//aspartyl-tRNA synthetase [EC:6.1.1.12];K08332//vacuolar protein 8	gi|747092906|ref|XP_011094237.1|//PREDICTED: E3 ubiquitin-protein ligase PUB22-like [Sesamum indicum]
SIN_1017634	Down	NA	NA	NA	K00924;K02882//large subunit ribosomal protein L18Ae	NA
SIN_1008042	Down	NA	NA	NA	NA	gi|747101129|ref|XP_011098680.1|//PREDICTED: lamin-like protein [Sesamum indicum]
SIN_1015086	Down	NA	NA	NA	NA	gi|747086013|ref|XP_011090486.1|//PREDICTED: casparian strip membrane protein 3-like [Sesamum indicum]
SIN_1010631	Down	NA	GO:0003824//catalytic activity	NA	K14493//gibberellin receptor GID1 [EC:3.-.-.-];K20506//tuliposide A-converting enzyme [EC:4.2.99.22]	gi|747083281|ref|XP_011089000.1|//PREDICTED: probable carboxylesterase 15 [Sesamum indicum]
SIN_1013620	Down	NA	GO:0003824//catalytic activity	GO:0008152//metabolic process	NA	gi|747042232|ref|XP_011077364.1|//PREDICTED: clavaminate synthase-like protein At3g21360 [Sesamum indicum]
SIN_1026661	Down	NA	NA	NA	K06699//proteasome activator subunit 4;K12472//epidermal growth factor receptor substrate 15	gi|747078781|ref|XP_011086565.1|//PREDICTED: polygalacturonase-1 non-catalytic subunit beta-like [Sesamum indicum]
SIN_1022238	Down	NA	GO:0030246//carbohydrate binding;GO:0015925//galactosidase activity;GO:0043167//ion binding	GO:0044238//primary metabolic process	K12309//beta-galactosidase [EC:3.2.1.23]	gi|747072497|ref|XP_011083163.1|//PREDICTED: beta-galactosidase 3 [Sesamum indicum]
SIN_1027099	Down	NA	NA	NA	NA	gi|747079604|ref|XP_011087012.1|//PREDICTED: uncharacterized protein LOC105168575 [Sesamum indicum]
SIN_1015628	Down	NA	NA	NA	K13199//plasminogen activator inhibitor 1 RNA-binding protein;K01183//chitinase [EC:3.2.1.14]	gi|747068784|ref|XP_011081166.1|//PREDICTED: subtilisin-like protease SDD1 [Sesamum indicum]
SIN_1026773	Down	NA	NA	NA	K00799//glutathione S-transferase [EC:2.5.1.18]	gi|747079586|ref|XP_011087001.1|//PREDICTED: glutathione S-transferase U17-like [Sesamum indicum]
SIN_1024160	Down	NA	NA	NA	K10352//myosin heavy chain;K20283//golgin subfamily A member 4	gi|747084867|ref|XP_011089861.1|//PREDICTED: LOW QUALITY PROTEIN: interactor of constitutive active ROPs 3 [Sesamum indicum]
SIN_1025954	Up	GO:0005618//cell wall;GO:0009506//plasmodesma;GO:0005576//extracellular region	GO:0045735//nutrient reservoir activity;GO:0046914//transition metal ion binding;GO:0003824//catalytic activity;GO:0046564//oxalate decarboxylase activity;GO:0030145//manganese ion binding	GO:0010497//plasmodesmata-mediated intercellular transport;GO:2000280//regulation of root development;GO:0033609//oxalate metabolic process	K00430//peroxidase [EC:1.11.1.7];K19476//vacuolar protein sorting-associated protein IST1;K11426//SET and MYND domain-containing protein	gi|747089175|ref|XP_011092215.1|//PREDICTED: germin-like protein 5-1 [Sesamum indicum]
SIN_1015231	Down	NA	GO:0000166//nucleotide binding;GO:0004672//protein kinase activity	NA	K04733//interleukin-1 receptor-associated kinase 4 [EC:2.7.11.1];K04730//interleukin-1 receptor-associated kinase 1 [EC:2.7.11.1]	gi|747054810|ref|XP_011073632.1|//PREDICTED: L-type lectin-domain containing receptor kinase IX.1 isoform X1 [Sesamum indicum]
SIN_1026770	Down	NA	NA	NA	K00799//glutathione S-transferase [EC:2.5.1.18]	gi|747078521|ref|XP_011086424.1|//PREDICTED: glutathione S-transferase U17-like [Sesamum indicum]
SIN_1010852	Down	NA	NA	NA	K04733//interleukin-1 receptor-associated kinase 4 [EC:2.7.11.1];K04730//interleukin-1 receptor-associated kinase 1 [EC:2.7.11.1]	gi|747043312|ref|XP_011083189.1|//PREDICTED: probable inactive receptor kinase At1g48480 [Sesamum indicum]
SIN_1018443	Down	NA	NA	NA	K02883//large subunit ribosomal protein L18e;K11855//ubiquitin carboxyl-terminal hydrolase 36/42 [EC:3.4.19.12]	gi|747068904|ref|XP_011081228.1|//PREDICTED: 14 kDa proline-rich protein DC2.15-like [Sesamum indicum]
SIN_1002560	Down	NA	NA	NA	NA	gi|747087207|ref|XP_011091135.1|//PREDICTED: uncharacterized protein LOC105171650 [Sesamum indicum]
SIN_1005427	Down	NA	GO:0016772//transferase activity, transferring phosphorus-containing groups	GO:0006796//phosphate-containing compound metabolic process	K02984//small subunit ribosomal protein S3Ae;K13420//LRR receptor-like serine/threonine-protein kinase FLS2 [EC:2.7.11.1]	gi|747047513|ref|XP_011069732.1|//PREDICTED: uncharacterized protein At4g06744-like [Sesamum indicum]
SIN_1019609	Down	NA	NA	NA	NA	gi|747076365|ref|XP_011085252.1|//PREDICTED: uncharacterized protein LOC105167296 [Sesamum indicum]
BGI_novel_G000491	Down	NA	NA	NA	K19996//phosphatidylinositol transfer protein SFH5	gi|747097480|ref|XP_011096706.1|//PREDICTED: patellin-4 [Sesamum indicum]
SIN_1015866	Down	NA	GO:0016491//oxidoreductase activity	GO:0008152//metabolic process	K12355//coniferyl-aldehyde dehydrogenase [EC:1.2.1.68]	gi|747055535|ref|XP_011074009.1|//PREDICTED: aldehyde dehydrogenase family 2 member C4-like [Sesamum indicum]
SIN_1017675	Down	NA	NA	NA	K15400//omega-hydroxypalmitate O-feruloyl transferase [EC:2.3.1.188]	NA
SIN_1016658	Down	NA	NA	NA	K01051//pectinesterase [EC:3.1.1.11]	NA
SIN_1026341	Down	NA	GO:0016741//transferase activity, transferring one-carbon groups	GO:0006730//one-carbon metabolic process	NA	gi|747079554|ref|XP_011086983.1|//PREDICTED: uncharacterized protein LOC105168549 [Sesamum indicum]
SIN_1021134	Down	NA	NA	NA	NA	gi|747048705|ref|XP_011070371.1|//PREDICTED: mavicyanin [Sesamum indicum]
SIN_1024383	Down	NA	NA	NA	NA	gi|590570612|ref|XP_007011388.1|//Uncharacterized protein TCM_045574 [Theobroma cacao]
SIN_1023050	Down	NA	NA	NA	K02548//1,4-dihydroxy-2-naphthoate octaprenyltransferase [EC:2.5.1.74 2.5.1.-]	gi|747081693|ref|XP_011088131.1|//PREDICTED: uncharacterized protein LOC105169440 [Sesamum indicum];gi|747081270|ref|XP_011087913.1|//PREDICTED: 1,4-dihydroxy-2-naphthoate polyprenyltransferase, chloroplastic-like [Sesamum indicum]
SIN_1022546	Down	NA	NA	NA	K14962//COMPASS component SWD2;K00276//primary-amine oxidase [EC:1.4.3.21]	gi|747071746|ref|XP_011082760.1|//PREDICTED: epidermis-specific secreted glycoprotein EP1-like [Sesamum indicum]
SIN_1010308	Down	NA	NA	NA	K09873//aquaporin TIP	gi|747052547|ref|XP_011072396.1|//PREDICTED: LOW QUALITY PROTEIN: aquaporin TIP2-1-like [Sesamum indicum]
SIN_1027061	Down	NA	NA	NA	K10955//intestinal mucin-2;K03006//DNA-directed RNA polymerase II subunit RPB1 [EC:2.7.7.6]	gi|747079614|ref|XP_011087017.1|//PREDICTED: pistil-specific extensin-like protein [Sesamum indicum]
SIN_1009835	Down	NA	NA	NA	NA	gi|747067152|ref|XP_011080281.1|//PREDICTED: extensin-2-like [Sesamum indicum]
SIN_1013778	Down	NA	NA	NA	K01051//pectinesterase [EC:3.1.1.11]	gi|747041843|ref|XP_011075388.1|//PREDICTED: 21 kDa protein-like [Sesamum indicum]
SIN_1002756	Down	NA	NA	NA	NA	gi|747105564|ref|XP_011101059.1|//PREDICTED: uncharacterized protein LOC105179157 [Sesamum indicum]
SIN_1009874	Down	GO:0016021//integral component of membrane	GO:0005506//iron ion binding;GO:0016491//oxidoreductase activity	GO:0006633//fatty acid biosynthetic process;GO:0055114//oxidation-reduction process	K14423//4,4-dimethyl-9beta,19-cyclopropylsterol-4alpha-methyl oxidase [EC:1.14.13.72]	gi|747091011|ref|XP_011093218.1|//PREDICTED: methylsterol monooxygenase 1-1-like [Sesamum indicum]
SIN_1025714	Down	NA	NA	NA	NA	NA
SIN_1013848	Down	GO:0005634//nucleus	GO:0003677//DNA binding	GO:0006355//regulation of transcription, DNA-templated;GO:0009734//auxin-activated signaling pathway	K14486//auxin response factor	gi|747041666|ref|XP_011074533.1|//PREDICTED: auxin response factor 9-like [Sesamum indicum]
SIN_1006019	Down	NA	NA	NA	K13418//somatic embryogenesis receptor kinase 1 [EC:2.7.10.1 2.7.11.1];K04733//interleukin-1 receptor-associated kinase 4 [EC:2.7.11.1];K16224//senescence-induced receptor-like serine/threonine-protein kinase	gi|719991869|ref|XP_010253387.1|//PREDICTED: probable LRR receptor-like serine/threonine-protein kinase At5g59680 isoform X2 [Nelumbo nucifera]
SIN_1023684	Down	NA	NA	NA	K02883//large subunit ribosomal protein L18e;K11855//ubiquitin carboxyl-terminal hydrolase 36/42 [EC:3.4.19.12]	gi|747048210|ref|XP_011070106.1|//PREDICTED: 14 kDa proline-rich protein DC2.15-like [Sesamum indicum]
SIN_1010895	Down	NA	GO:0004629//phospholipase C activity	NA	K01114//phospholipase C [EC:3.1.4.3]	gi|747043417|ref|XP_011083669.1|//PREDICTED: non-specific phospholipase C6-like [Sesamum indicum]
SIN_1012021	Down	NA	NA	NA	NA	gi|661894648|emb|CDP01647.1|//unnamed protein product [Coffea canephora]
SIN_1003505	Down	GO:0030312//external encapsulating structure	GO:0004175//endopeptidase activity;GO:0005515//protein binding	GO:0044092//negative regulation of molecular function;GO:0019538//protein metabolic process	K13199//plasminogen activator inhibitor 1 RNA-binding protein;K09338//homeobox-leucine zipper protein;K01183//chitinase [EC:3.2.1.14]	gi|747092635|ref|XP_011094092.1|//PREDICTED: subtilisin-like protease [Sesamum indicum]
SIN_1018442	Down	NA	NA	NA	K02883//large subunit ribosomal protein L18e;K11855//ubiquitin carboxyl-terminal hydrolase 36/42 [EC:3.4.19.12]	gi|747068904|ref|XP_011081228.1|//PREDICTED: 14 kDa proline-rich protein DC2.15-like [Sesamum indicum]
SIN_1008209	Down	NA	NA	NA	K13420//LRR receptor-like serine/threonine-protein kinase FLS2 [EC:2.7.11.1]	gi|747044118|ref|XP_011087364.1|//PREDICTED: DNA-damage-repair/toleration protein DRT100-like [Sesamum indicum]
SIN_1002788	Down	NA	NA	NA	NA	gi|747087376|ref|XP_011091229.1|//PREDICTED: major allergen Pru ar 1-like [Sesamum indicum]
SIN_1014187	Down	NA	GO:0005506//iron ion binding;GO:0004497//monooxygenase activity	NA	K00517	gi|747045596|ref|XP_011094898.1|//PREDICTED: cytochrome P450 78A3-like [Sesamum indicum]
SIN_1019384	Down	NA	GO:0016846//carbon-sulfur lyase activity	NA	NA	gi|747100120|ref|XP_011098134.1|//PREDICTED: probable glutathione S-transferase parC [Sesamum indicum]
SIN_1003690	Down	NA	NA	NA	K19791//iron transport multicopper oxidase	gi|747102137|ref|XP_011099220.1|//PREDICTED: L-ascorbate oxidase homolog [Sesamum indicum]
SIN_1009175	Down	GO:0031224//intrinsic component of membrane	NA	GO:0006810//transport	K08176//MFS transporter, PHS family, inorganic phosphate transporter	gi|747074939|ref|XP_011084483.1|//PREDICTED: inorganic phosphate transporter 1-11-like [Sesamum indicum]
SIN_1006740	Down	NA	NA	NA	K00279//cytokinin dehydrogenase [EC:1.5.99.12]	gi|747097476|ref|XP_011096704.1|//PREDICTED: cannabidiolic acid synthase-like 1 isoform X1 [Sesamum indicum]
SIN_1027011	Down	NA	NA	NA	K15014//solute carrier family 29 (equilibrative nucleoside transporter), member 1/2/3	gi|747077983|ref|XP_011086142.1|//PREDICTED: equilibrative nucleotide transporter 3-like isoform X2 [Sesamum indicum]
SIN_1009282	Down	NA	NA	NA	NA	gi|747075195|ref|XP_011084624.1|//PREDICTED: S-norcoclaurine synthase-like [Sesamum indicum]
SIN_1004321	Down	NA	NA	NA	NA	gi|747099163|ref|XP_011097625.1|//PREDICTED: uncharacterized protein LOC105176503 [Sesamum indicum]
SIN_1013782	Down	NA	NA	NA	K14006//protein transport protein SEC23	gi|747042365|ref|XP_011078094.1|//PREDICTED: protein PLANT CADMIUM RESISTANCE 2-like [Sesamum indicum]
SIN_1013480	Down	NA	NA	NA	NA	gi|747063756|ref|XP_011078439.1|//PREDICTED: MLP-like protein 28 [Sesamum indicum]
SIN_1018127	Down	NA	NA	NA	K07874//Ras-related protein Rab-1A;K01623//fructose-bisphosphate aldolase, class I [EC:4.1.2.13]	gi|747050018|ref|XP_011071064.1|//PREDICTED: WAT1-related protein At1g70260 [Sesamum indicum]
BGI_novel_G000356	Down	NA	NA	NA	NA	gi|747094606|ref|XP_011095147.1|//PREDICTED: uncharacterized protein LOC105174672 [Sesamum indicum]
SIN_1002632	Down	GO:0043231//intracellular membrane-bounded organelle	GO:0004558//alpha-1,4-glucosidase activity	GO:0044238//primary metabolic process	K01193//beta-fructofuranosidase [EC:3.2.1.26]	gi|747105696|ref|XP_011101120.1|//PREDICTED: beta-fructofuranosidase, soluble isoenzyme I-like [Sesamum indicum]
SIN_1005897	Down	GO:0005618//cell wall	GO:0004252//serine-type endopeptidase activity	NA	K08653//membrane-bound transcription factor site-1 protease [EC:3.4.21.112];K13199//plasminogen activator inhibitor 1 RNA-binding protein;K12663//Delta(3,5)-Delta(2,4)-dienoyl-CoA isomerase [EC:5.3.3.-]	gi|747059067|ref|XP_011075896.1|//PREDICTED: subtilisin-like protease SBT3.5 [Sesamum indicum]
SIN_1006267	Down	GO:0043232//intracellular non-membrane-bounded organelle	GO:0032559//adenyl ribonucleotide binding	NA	K10355//actin, other eukaryote	gi|747057659|ref|XP_011075141.1|//PREDICTED: actin-97-like [Sesamum indicum]
SIN_1002807	Down	NA	NA	NA	NA	gi|747087558|ref|XP_011091326.1|//PREDICTED: protein NDR1-like [Sesamum indicum]
SIN_1011695	Down	NA	NA	NA	K13258//2-hydroxyisoflavanone dehydratase [EC:4.2.1.105];K20506//tuliposide A-converting enzyme [EC:4.2.99.22]	gi|747073898|ref|XP_011083926.1|//PREDICTED: LOW QUALITY PROTEIN: probable carboxylesterase 13 [Sesamum indicum]
SIN_1007200	Down	NA	NA	NA	NA	gi|747104437|ref|XP_011100455.1|//PREDICTED: cannabidiolic acid synthase-like [Sesamum indicum]
SIN_1013364	Down	NA	NA	NA	K10999//cellulose synthase A [EC:2.4.1.12]	gi|747046791|ref|XP_011101270.1|//PREDICTED: cellulose synthase A catalytic subunit 2 [UDP-forming]-like [Sesamum indicum]
SIN_1010709	Down	NA	NA	GO:0051234//establishment of localization	NA	gi|747083500|ref|XP_011089118.1|//PREDICTED: protein YLS3-like [Sesamum indicum]
SIN_1006732	Down	NA	NA	NA	NA	gi|747097814|ref|XP_011096884.1|//PREDICTED: cannabidiolic acid synthase-like [Sesamum indicum]
SIN_1009558	Down	GO:0016020//membrane	NA	GO:0006810//transport	K09873//aquaporin TIP	gi|747042851|ref|XP_011080630.1|//PREDICTED: aquaporin TIP2-1 [Sesamum indicum]
SIN_1020288	Down	NA	NA	NA	K07410//cytochrome P450, family 1, subfamily B, polypeptide 1 [EC:1.14.14.1];K07409//cytochrome P450, family 1, subfamily A, polypeptide 2 [EC:1.14.14.1];K05280//flavonoid 3'-monooxygenase [EC:1.14.13.21];K07408//cytochrome P450, family 1, subfamily A, polypeptide 1 [EC:1.14.14.1]	NA
SIN_1015678	Down	NA	NA	NA	NA	gi|747068688|ref|XP_011081110.1|//PREDICTED: uncharacterized protein LOC105164201 isoform X2 [Sesamum indicum];gi|747068684|ref|XP_011081108.1|//PREDICTED: uncharacterized protein LOC105164201 isoform X1 [Sesamum indicum]
SIN_1004849	Down	NA	GO:0016787//hydrolase activity	NA	K16818//phospholipase A1 [EC:3.1.1.32];K03147//phosphomethylpyrimidine synthase [EC:4.1.99.17]	gi|747101971|ref|XP_011099130.1|//PREDICTED: phospholipase A1-IIbeta-like [Sesamum indicum]
BGI_novel_G000108	Down	NA	NA	NA	NA	gi|747043971|ref|XP_011086622.1|//PREDICTED: uncharacterized protein LOC105168293 [Sesamum indicum]
SIN_1007243	Down	NA	NA	NA	K19519//transforming growth factor-beta-induced protein;K03456//serine/threonine-protein phosphatase 2A regulatory subunit A	gi|747104502|ref|XP_011100491.1|//PREDICTED: fasciclin-like arabinogalactan protein 2 [Sesamum indicum]
SIN_1018382	Down	NA	NA	NA	K12844//U4/U6 small nuclear ribonucleoprotein PRP31;K18848//indole-3-acetate O-methyltransferase [EC:2.1.1.278]	NA
SIN_1002837	Down	NA	NA	NA	K14514//ethylene-insensitive protein 3	gi|747087480|ref|XP_011091282.1|//PREDICTED: LOW QUALITY PROTEIN: phosphate transporter PHO1 [Sesamum indicum]
SIN_1007017	Down	NA	NA	NA	K13993//HSP20 family protein	gi|747096341|ref|XP_011096087.1|//PREDICTED: 15.4 kDa class V heat shock protein [Sesamum indicum]
SIN_1005102	Down	NA	NA	NA	K06130//lysophospholipase II [EC:3.1.1.5]	gi|747052272|ref|XP_011072250.1|//PREDICTED: acyl-protein thioesterase 1 homolog 1 [Sesamum indicum]
SIN_1021941	Down	NA	NA	NA	K13428//LRR receptor-like serine/threonine-protein kinase EFR [EC:2.7.11.1];K20181//vacuolar protein sorting-associated protein 18	gi|747054762|ref|XP_011073604.1|//PREDICTED: uncharacterized protein LOC105158519 [Sesamum indicum]
SIN_1018556	Down	GO:0016020//membrane	NA	NA	K09873//aquaporin TIP	gi|747069087|ref|XP_011081325.1|//PREDICTED: LOW QUALITY PROTEIN: probable aquaporin TIP-type [Sesamum indicum]
SIN_1013114	Down	NA	GO:0003824//catalytic activity;GO:0004871//signal transducer activity	NA	K14493//gibberellin receptor GID1 [EC:3.-.-.-];K20506//tuliposide A-converting enzyme [EC:4.2.99.22]	gi|747093453|ref|XP_011094531.1|//PREDICTED: probable carboxylesterase 15 [Sesamum indicum]
SIN_1027022	Down	NA	GO:0050136//NADH dehydrogenase (quinone) activity;GO:0046872//metal ion binding;GO:0050662//coenzyme binding	GO:0008152//metabolic process	K17871//NADH:ubiquinone reductase (non-electrogenic) [EC:1.6.5.9]	gi|747077935|ref|XP_011086117.1|//PREDICTED: external alternative NAD(P)H-ubiquinone oxidoreductase B2, mitochondrial-like isoform X1 [Sesamum indicum]
SIN_1023730	Down	NA	GO:0016879//ligase activity, forming carbon-nitrogen bonds;GO:0032559//adenyl ribonucleotide binding	GO:0006464//cellular protein modification process	K10583//ubiquitin-conjugating enzyme E2 S [EC:2.3.2.23]	gi|747048069|ref|XP_011070029.1|//PREDICTED: ubiquitin-conjugating enzyme E2 22 [Sesamum indicum]
SIN_1003493	Down	NA	NA	NA	K01534//Cd2+/Zn2+-exporting ATPase [EC:3.6.3.3 3.6.3.5]	gi|747092615|ref|XP_011094082.1|//PREDICTED: putative inactive cadmium/zinc-transporting ATPase HMA3 [Sesamum indicum]
SIN_1023153	Up	GO:0032991//macromolecular complex;GO:0015630//microtubule cytoskeleton	GO:0032561//guanyl ribonucleotide binding;GO:0017111//nucleoside-triphosphatase activity	GO:0007017//microtubule-based process;GO:0009207//purine ribonucleoside triphosphate catabolic process;GO:0043623//cellular protein complex assembly	K07374//tubulin alpha	gi|747081527|ref|XP_011088040.1|//PREDICTED: tubulin alpha chain [Sesamum indicum]
SIN_1003106	Down	NA	NA	NA	NA	gi|747099413|ref|XP_011097761.1|//PREDICTED: classical arabinogalactan protein 4-like [Sesamum indicum]
SIN_1013208	Down	NA	GO:0016740//transferase activity	NA	K13066//caffeic acid 3-O-methyltransferase [EC:2.1.1.68]	gi|747086107|ref|XP_011090540.1|//PREDICTED: caffeic acid 3-O-methyltransferase-like [Sesamum indicum]
SIN_1007398	Down	NA	GO:0008270//zinc ion binding;GO:0016491//oxidoreductase activity	GO:0055114//oxidation-reduction process	K00121//S-(hydroxymethyl)glutathione dehydrogenase / alcohol dehydrogenase [EC:1.1.1.284 1.1.1.1]	gi|747046440|ref|XP_011099657.1|//PREDICTED: alcohol dehydrogenase-like 7 [Sesamum indicum]
SIN_1009046	Down	GO:0031224//intrinsic component of membrane;GO:0044424//intracellular part	GO:0016491//oxidoreductase activity	GO:0044238//primary metabolic process	K00587//protein-S-isoprenylcysteine O-methyltransferase [EC:2.1.1.100]	gi|747056842|ref|XP_011074699.1|//PREDICTED: uncharacterized protein C594.04c [Sesamum indicum]
SIN_1021783	Down	NA	NA	NA	K16302//metal transporter CNNM;K15449//tRNA wybutosine-synthesizing protein 1 [EC:4.1.3.44]	gi|747054636|ref|XP_011073535.1|//PREDICTED: probable methyltransferase PMT3 [Sesamum indicum]
SIN_1024957	Down	GO:0016021//integral component of membrane	GO:0005524//ATP binding;GO:0042626//ATPase activity, coupled to transmembrane movement of substances	GO:0055085//transmembrane transport	K05665//ATP-binding cassette, subfamily C (CFTR/MRP), member 1	gi|747091469|ref|XP_011093464.1|//PREDICTED: putative ABC transporter C family member 15 [Sesamum indicum]
SIN_1002234	Down	NA	GO:0016614//oxidoreductase activity, acting on CH-OH group of donors;GO:0048037//cofactor binding	GO:0044238//primary metabolic process	NA	gi|747051343|ref|XP_011071759.1|//PREDICTED: HIPL1 protein-like [Sesamum indicum]
SIN_1007943	Down	NA	NA	NA	K00430//peroxidase [EC:1.11.1.7]	gi|747100834|ref|XP_011098522.1|//PREDICTED: peroxidase 31 [Sesamum indicum]
SIN_1018952	Down	NA	GO:0003824//catalytic activity	NA	NA	gi|747087679|ref|XP_011091390.1|//PREDICTED: probable pectate lyase 8 [Sesamum indicum]
SIN_1026496	Down	NA	GO:0005506//iron ion binding;GO:0003824//catalytic activity	GO:0008152//metabolic process	K00517;K07409//cytochrome P450, family 1, subfamily A, polypeptide 2 [EC:1.14.14.1]	gi|747079778|ref|XP_011087111.1|//PREDICTED: cytochrome P450 78A5-like [Sesamum indicum]
SIN_1021929	Down	NA	NA	NA	K04733//interleukin-1 receptor-associated kinase 4 [EC:2.7.11.1];K04730//interleukin-1 receptor-associated kinase 1 [EC:2.7.11.1]	gi|747054319|ref|XP_011073360.1|//PREDICTED: probable receptor-like protein kinase At1g80640 isoform X2 [Sesamum indicum];gi|747054317|ref|XP_011073359.1|//PREDICTED: probable receptor-like protein kinase At1g80640 isoform X1 [Sesamum indicum]
SIN_1023693	Down	NA	NA	NA	K12176//COP9 signalosome complex subunit 2;K11674//microspherule protein 1	gi|747048184|ref|XP_011070092.1|//PREDICTED: uncharacterized protein LOC105155823 [Sesamum indicum]
SIN_1025246	Down	NA	NA	NA	K03860//phosphatidylinositol glycan, class Q	gi|747103510|ref|XP_011099948.1|//PREDICTED: protein RSI-1-like [Sesamum indicum]
SIN_1009501	Down	NA	NA	NA	NA	gi|296089636|emb|CBI39455.3|//unnamed protein product [Vitis vinifera]
SIN_1019621	Down	NA	NA	NA	NA	gi|747076392|ref|XP_011085266.1|//PREDICTED: LRR receptor-like serine/threonine-protein kinase FLS2 [Sesamum indicum]
SIN_1020663	Down	NA	NA	NA	NA	NA
SIN_1007035	Down	GO:0030312//external encapsulating structure;GO:0005576//extracellular region	GO:0016758//transferase activity, transferring hexosyl groups;GO:0016798//hydrolase activity, acting on glycosyl bonds	GO:0044042//glucan metabolic process	K08235//xyloglucan:xyloglucosyl transferase [EC:2.4.1.207]	gi|747096377|ref|XP_011096107.1|//PREDICTED: probable xyloglucan endotransglucosylase/hydrolase protein 8 [Sesamum indicum]
SIN_1009968	Down	NA	GO:0016757//transferase activity, transferring glycosyl groups	NA	K18823//soyasaponin III rhamnosyltransferase [EC:2.4.1.273]	gi|747091051|ref|XP_011093242.1|//PREDICTED: putative UDP-rhamnose:rhamnosyltransferase 1 [Sesamum indicum]
SIN_1020088	Down	GO:0044464//cell part	NA	NA	NA	gi|747064962|ref|XP_011079091.1|//PREDICTED: WAT1-related protein At5g07050-like [Sesamum indicum]
SIN_1017778	Down	NA	NA	NA	K16670//homeobox protein Meis2;K15613//homeobox protein Meis1	NA
SIN_1004181	Down	NA	NA	NA	K10457//kelch-like protein 20	gi|747101481|ref|XP_011098874.1|//PREDICTED: F-box/kelch-repeat protein At3g27150-like [Sesamum indicum]
SIN_1026328	Down	NA	GO:0016787//hydrolase activity	NA	K06617//raffinose synthase [EC:2.4.1.82]	gi|747079582|ref|XP_011086999.1|//PREDICTED: probable galactinol--sucrose galactosyltransferase 2 [Sesamum indicum]
SIN_1018468	Down	NA	GO:0004867//serine-type endopeptidase inhibitor activity;GO:0004866//endopeptidase inhibitor activity	GO:0009611//response to wounding;GO:0010951//negative regulation of endopeptidase activity;GO:0006950//response to stress	NA	gi|747068938|ref|XP_011081244.1|//PREDICTED: proteinase inhibitor-like [Sesamum indicum];gi|224106517|ref|XP_002314193.1|//hypothetical protein POPTR_0009s03360g [Populus trichocarpa]
SIN_1024591	Down	NA	NA	GO:0006810//transport	K02575//MFS transporter, NNP family, nitrate/nitrite transporter	gi|747083739|ref|XP_011089247.1|//PREDICTED: high-affinity nitrate transporter 2.1-like [Sesamum indicum]
SIN_1014495	Down	NA	GO:0016829//lyase activity;GO:0046872//metal ion binding	NA	K15803//(-)-germacrene D synthase [EC:4.2.3.22 4.2.3.75]	gi|747095789|ref|XP_011095786.1|//PREDICTED: germacrene-D synthase-like [Sesamum indicum]
SIN_1016992	Down	NA	NA	NA	K14709//solute carrier family 39 (zinc transporter), member 1/2/3	NA
SIN_1006626	Down	NA	NA	NA	K00430//peroxidase [EC:1.11.1.7]	gi|747077367|ref|XP_011085802.1|//PREDICTED: gibberellin-regulated protein 14-like [Sesamum indicum];gi|747103823|ref|XP_011100117.1|//PREDICTED: uncharacterized protein LOC105178350 [Sesamum indicum]
SIN_1013633	Down	NA	NA	NA	K09060//plant G-box-binding factor;K16224//senescence-induced receptor-like serine/threonine-protein kinase;K10406//kinesin family member C2/C3	gi|747042210|ref|XP_011077243.1|//PREDICTED: probable LRR receptor-like serine/threonine-protein kinase At1g51880 isoform X1 [Sesamum indicum]
SIN_1019956	Down	GO:0044464//cell part;GO:0016021//integral component of membrane	GO:0015291//secondary active transmembrane transporter activity;GO:0015238//drug transmembrane transporter activity;GO:0015297//antiporter activity	GO:0015893//drug transport;GO:0006855//drug transmembrane transport	K03327//multidrug resistance protein, MATE family	gi|747048037|ref|XP_011070011.1|//PREDICTED: protein TRANSPARENT TESTA 12-like [Sesamum indicum];gi|747064830|ref|XP_011079018.1|//PREDICTED: protein TRANSPARENT TESTA 12-like [Sesamum indicum]
SIN_1023390	Down	NA	NA	GO:0016043//cellular component organization	K19984//exocyst complex component 5;K02184//formin 2	gi|747067661|ref|XP_011080563.1|//PREDICTED: formin-like protein 1 [Sesamum indicum]
SIN_1025615	Down	NA	NA	NA	NA	gi|747102606|ref|XP_011099470.1|//PREDICTED: MLP-like protein 28 [Sesamum indicum]
SIN_1017660	Down	NA	NA	NA	K00924;K02882//large subunit ribosomal protein L18Ae	NA
SIN_1013788	Down	NA	NA	NA	NA	gi|747041833|ref|XP_011075336.1|//PREDICTED: uncharacterized protein LOC105159829 [Sesamum indicum]
SIN_1012563	Down	GO:0030312//external encapsulating structure	GO:0030234//enzyme regulator activity	GO:0071555//cell wall organization	K01051//pectinesterase [EC:3.1.1.11]	gi|747066556|ref|XP_011079963.1|//PREDICTED: probable pectinesterase/pectinesterase inhibitor 7 [Sesamum indicum]
SIN_1023708	Down	GO:0000151//ubiquitin ligase complex	GO:0004672//protein kinase activity;GO:0005488//binding	GO:0009791//post-embryonic development;GO:0009756//carbohydrate mediated signaling;GO:0007584//response to nutrient;GO:0022414//reproductive process;GO:0009755//hormone-mediated signaling pathway;GO:0048364//root development;GO:0007568//aging	K07198//5'-AMP-activated protein kinase, catalytic alpha subunit [EC:2.7.11.11]	gi|747048150|ref|XP_011070074.1|//PREDICTED: SNF1-related protein kinase catalytic subunit alpha KIN10-like [Sesamum indicum]
SIN_1013516	Down	NA	GO:0016620//oxidoreductase activity, acting on the aldehyde or oxo group of donors, NAD or NADP as acceptor	GO:0008152//metabolic process	K12355//coniferyl-aldehyde dehydrogenase [EC:1.2.1.68]	gi|747063588|ref|XP_011078348.1|//PREDICTED: aldehyde dehydrogenase family 2 member C4 [Sesamum indicum]
SIN_1019919	Down	NA	NA	NA	NA	gi|747077004|ref|XP_011085599.1|//PREDICTED: protein COBRA [Sesamum indicum]
SIN_1026406	Down	NA	GO:0046872//metal ion binding	NA	K10638//E3 ubiquitin-protein ligase UHRF1 [EC:2.3.2.27]	gi|747079382|ref|XP_011086888.1|//PREDICTED: E3 ubiquitin-protein ligase ORTHRUS 2-like [Sesamum indicum]
SIN_1024133	Down	GO:0031224//intrinsic component of membrane	NA	GO:0006810//transport	K09872//aquaporin PIP	gi|747084945|ref|XP_011089904.1|//PREDICTED: LOW QUALITY PROTEIN: aquaporin PIP2-7-like [Sesamum indicum]
SIN_1010532	Down	NA	NA	NA	K19748//RAB6-interacting golgin	gi|747083007|ref|XP_011088854.1|//PREDICTED: uncharacterized protein LOC105169987 [Sesamum indicum]
SIN_1019439	Down	NA	GO:0046872//metal ion binding;GO:0008964//phosphoenolpyruvate carboxylase activity;GO:0016628//oxidoreductase activity, acting on the CH-CH group of donors, NAD or NADP as acceptor;GO:0004611//phosphoenolpyruvate carboxykinase activity	GO:0006099//tricarboxylic acid cycle;GO:0043648//dicarboxylic acid metabolic process;GO:0015977//carbon fixation;GO:0009060//aerobic respiration;GO:0071704//organic substance metabolic process	K01595//phosphoenolpyruvate carboxylase [EC:4.1.1.31]	gi|747100282|ref|XP_011098224.1|//PREDICTED: phosphoenolpyruvate carboxylase [Sesamum indicum]
SIN_1009292	Down	NA	NA	NA	K19761//gamma-glutamylaminecyclotransferase [EC:2.3.2.-]	gi|747075215|ref|XP_011084635.1|//PREDICTED: putative gamma-glutamylcyclotransferase At3g02910 [Sesamum indicum]
SIN_1019727	Down	NA	GO:0008168//methyltransferase activity	NA	NA	gi|747076600|ref|XP_011085377.1|//PREDICTED: chavicol O-methyltransferase-like [Sesamum indicum]
SIN_1005909	Down	NA	NA	NA	K00430//peroxidase [EC:1.11.1.7]	gi|747059043|ref|XP_011075883.1|//PREDICTED: peroxidase 5-like [Sesamum indicum]
SIN_1020944	Down	NA	NA	NA	K10999//cellulose synthase A [EC:2.4.1.12]	NA
SIN_1019754	Down	NA	NA	NA	K20285//Rab9 effector protein with kelch motifs	gi|747076656|ref|XP_011085407.1|//PREDICTED: nitrile-specifier protein 5 [Sesamum indicum]
SIN_1022475	Down	NA	NA	NA	K00422//polyphenol oxidase [EC:1.10.3.1]	gi|747071924|ref|XP_011082856.1|//PREDICTED: polyphenol oxidase I, chloroplastic-like [Sesamum indicum]
SIN_1002217	Down	NA	GO:0004871//signal transducer activity;GO:0016772//transferase activity, transferring phosphorus-containing groups	GO:0007165//signal transduction;GO:0006351//transcription, DNA-templated;GO:0006796//phosphate-containing compound metabolic process	K14492//two-component response regulator ARR-A family	gi|747051328|ref|XP_011071752.1|//PREDICTED: two-component response regulator ARR5-like [Sesamum indicum]
SIN_1017090	Down	NA	NA	NA	NA	NA
SIN_1011426	Down	NA	NA	NA	NA	gi|747056313|ref|XP_011074415.1|//PREDICTED: protein RALF-like 34 [Sesamum indicum]
SIN_1021473	Down	NA	NA	NA	K00512//steroid 17alpha-monooxygenase / 17alpha-hydroxyprogesterone aldolase [EC:1.14.14.19 4.1.2.30]	gi|747040900|ref|XP_011069624.1|//PREDICTED: flavonoid 3'-monooxygenase-like [Sesamum indicum]
SIN_1001521	Up	GO:0031224//intrinsic component of membrane	GO:0016759//cellulose synthase activity	GO:0045229//external encapsulating structure organization;GO:0009250//glucan biosynthetic process	K10999//cellulose synthase A [EC:2.4.1.12]	gi|747106329|ref|XP_011101454.1|//PREDICTED: cellulose synthase A catalytic subunit 8 [UDP-forming]-like [Sesamum indicum]
SIN_1014755	Down	NA	GO:0005515//protein binding	NA	K09515//DnaJ homolog subfamily B member 9;K09503//DnaJ homolog subfamily A member 2	gi|747082259|ref|XP_011088442.1|//PREDICTED: chaperone protein dnaJ 10 [Sesamum indicum];gi|747082257|ref|XP_011088441.1|//PREDICTED: uncharacterized protein LOC105169668 [Sesamum indicum]
SIN_1008093	Down	NA	GO:0016787//hydrolase activity;GO:0004190//aspartic-type endopeptidase activity	GO:0006508//proteolysis	K00924;K02882//large subunit ribosomal protein L18Ae;K01381//saccharopepsin [EC:3.4.23.25]	gi|747088513|ref|XP_011091849.1|//PREDICTED: protein ASPARTIC PROTEASE IN GUARD CELL 2-like [Sesamum indicum]
SIN_1004949	Down	NA	GO:0008081//phosphoric diester hydrolase activity;GO:0008889//glycerophosphodiester phosphodiesterase activity	GO:0019400//alditol metabolic process;GO:0006629//lipid metabolic process	K01126//glycerophosphoryl diester phosphodiesterase [EC:3.1.4.46]	gi|747099522|ref|XP_011097815.1|//PREDICTED: glycerophosphodiester phosphodiesterase GDPDL3-like [Sesamum indicum]
SIN_1024145	Down	NA	GO:0005488//binding	GO:0050794//regulation of cellular process;GO:0009725//response to hormone	K14486//auxin response factor	gi|747084911|ref|XP_011089885.1|//PREDICTED: auxin response factor 4 isoform X3 [Sesamum indicum];gi|747084907|ref|XP_011089883.1|//PREDICTED: auxin response factor 4 isoform X1 [Sesamum indicum]
SIN_1016937	Up	NA	NA	NA	K02984//small subunit ribosomal protein S3Ae;K13420//LRR receptor-like serine/threonine-protein kinase FLS2 [EC:2.7.11.1]	NA
SIN_1024550	Down	NA	NA	NA	NA	gi|747085199|ref|XP_011090045.1|//PREDICTED: uncharacterized protein LOC105170823 [Sesamum indicum]
SIN_1013457	Down	NA	GO:0016209//antioxidant activity;GO:0005506//iron ion binding;GO:0003824//catalytic activity	GO:0008152//metabolic process;GO:0006950//response to stress	K00430//peroxidase [EC:1.11.1.7]	gi|747063435|ref|XP_011078264.1|//PREDICTED: peroxidase 64-like [Sesamum indicum]
SIN_1002786	Down	NA	NA	NA	NA	gi|747087382|ref|XP_011091232.1|//PREDICTED: major allergen Pru ar 1-like [Sesamum indicum]
SIN_1001805	Down	NA	NA	NA	NA	gi|747097175|ref|XP_011096540.1|//PREDICTED: major allergen Pru av 1-like [Sesamum indicum]
SIN_1009806	Down	GO:0043231//intracellular membrane-bounded organelle;GO:0000785//chromatin	GO:0003676//nucleic acid binding	GO:0034728//nucleosome organization	K11253//histone H3	gi|992271660|gb|KXG31833.1|//hypothetical protein SORBI_003G065000, partial [Sorghum bicolor]
SIN_1003695	Down	NA	NA	NA	K08233//polyneuridine-aldehyde esterase [EC:3.1.1.78]	gi|747102151|ref|XP_011099228.1|//PREDICTED: salicylic acid-binding protein 2-like [Sesamum indicum]
SIN_1001407	Down	NA	NA	NA	NA	gi|747051230|ref|XP_011071703.1|//PREDICTED: uncharacterized protein LOC105157100 [Sesamum indicum]
SIN_1017939	Down	NA	NA	NA	NA	NA
SIN_1005175	Down	NA	NA	NA	K15889//prenylcysteine alpha-carboxyl methylesterase [EC:3.1.1.-];K03036//26S proteasome regulatory subunit N6	gi|747086053|ref|XP_011090511.1|//PREDICTED: major pollen allergen Lol p 11-like [Sesamum indicum]
SIN_1013416	Down	GO:0044424//intracellular part	GO:0016701//oxidoreductase activity, acting on single donors with incorporation of molecular oxygen;GO:0046914//transition metal ion binding	GO:0006020//inositol metabolic process	K00469//inositol oxygenase [EC:1.13.99.1]	gi|747063356|ref|XP_011078222.1|//PREDICTED: inositol oxygenase 1-like [Sesamum indicum]
SIN_1023928	Down	NA	NA	NA	NA	gi|747047695|ref|XP_011069827.1|//PREDICTED: putative glycine-rich cell wall structural protein 1 [Sesamum indicum]
SIN_1002790	Down	NA	NA	NA	NA	gi|747087548|ref|XP_011091320.1|//PREDICTED: major allergen Pru ar 1-like [Sesamum indicum]
SIN_1001877	Down	NA	GO:0043169//cation binding;GO:0016863//intramolecular oxidoreductase activity, transposing C=C bonds	GO:0006720//isoprenoid metabolic process;GO:0006779//porphyrin-containing compound biosynthetic process	K01823//isopentenyl-diphosphate Delta-isomerase [EC:5.3.3.2]	gi|747061408|ref|XP_011077171.1|//PREDICTED: isopentenyl-diphosphate Delta-isomerase I [Sesamum indicum]
SIN_1016479	Down	NA	NA	NA	NA	NA
SIN_1014799	Down	NA	NA	NA	NA	gi|225452035|ref|XP_002283832.1|//PREDICTED: putative lipid-transfer protein DIR1 [Vitis vinifera]
SIN_1020694	Down	NA	NA	NA	K00512//steroid 17alpha-monooxygenase / 17alpha-hydroxyprogesterone aldolase [EC:1.14.14.19 4.1.2.30];K15472//premnaspirodiene oxygenase [EC:1.14.13.121]	NA
SIN_1006714	Down	GO:0055028//cortical microtubule;GO:0009524//phragmoplast;GO:0009574//preprophase band	NA	NA	K12580//CCR4-NOT transcription complex subunit 3;K17550//protein phosphatase 1 regulatory subunit 7	gi|747097414|ref|XP_011096670.1|//PREDICTED: 187-kDa microtubule-associated protein AIR9 [Sesamum indicum]
SIN_1005747	Down	NA	NA	NA	NA	gi|747090780|ref|XP_011093095.1|//PREDICTED: pollen-specific leucine-rich repeat extensin-like protein 1 [Sesamum indicum]
SIN_1014663	Down	NA	NA	NA	K14297//nuclear pore complex protein Nup98-Nup96;K12173//BRCA1-A complex subunit BRE	gi|747082519|ref|XP_011088584.1|//PREDICTED: thaumatin-like protein 1b [Sesamum indicum]
SIN_1005265	Down	NA	GO:0016812//hydrolase activity, acting on carbon-nitrogen (but not peptide) bonds, in cyclic amides;GO:0046914//transition metal ion binding	GO:0000255//allantoin metabolic process	K01466//allantoinase [EC:3.5.2.5];K07456//DNA mismatch repair protein MutS2	gi|747096720|ref|XP_011096294.1|//PREDICTED: DNA mismatch repair protein msh2 isoform X1 [Sesamum indicum];gi|747096724|ref|XP_011096296.1|//PREDICTED: allantoinase [Sesamum indicum]
SIN_1003479	Down	NA	NA	NA	NA	gi|747092736|ref|XP_011094146.1|//PREDICTED: sodium transporter HKT1-like [Sesamum indicum]
SIN_1021838	Down	NA	NA	NA	K14484//auxin-responsive protein IAA	gi|747054548|ref|XP_011073485.1|//PREDICTED: auxin-responsive protein IAA14 [Sesamum indicum]
SIN_1025542	Down	NA	NA	NA	NA	gi|747103825|ref|XP_011100118.1|//PREDICTED: uncharacterized protein LOC105178351 [Sesamum indicum]
SIN_1018418	Down	NA	GO:0016682//oxidoreductase activity, acting on diphenols and related substances as donors, oxygen as acceptor;GO:0046914//transition metal ion binding	GO:0008152//metabolic process	K19791//iron transport multicopper oxidase	gi|747068856|ref|XP_011081204.1|//PREDICTED: monocopper oxidase-like protein SKU5 [Sesamum indicum]
SIN_1021256	Down	NA	NA	NA	K14496//abscisic acid receptor PYR/PYL family	gi|747048979|ref|XP_011070519.1|//PREDICTED: LOW QUALITY PROTEIN: abscisic acid receptor PYR1-like [Sesamum indicum]
SIN_1009166	Down	NA	GO:0032559//adenyl ribonucleotide binding;GO:0042623//ATPase activity, coupled	NA	K13254//spastin [EC:3.6.4.3];K03231//elongation factor 1-alpha	gi|747074917|ref|XP_011084471.1|//PREDICTED: uncharacterized protein LOC105166715 [Sesamum indicum]
SIN_1016653	Down	NA	NA	NA	NA	NA
SIN_1003387	Down	NA	NA	NA	NA	gi|747060966|ref|XP_011076935.1|//PREDICTED: protein trichome birefringence-like 36 [Sesamum indicum]
SIN_1020671	Down	NA	NA	NA	K00121//S-(hydroxymethyl)glutathione dehydrogenase / alcohol dehydrogenase [EC:1.1.1.284 1.1.1.1]	gi|747070301|ref|XP_011081966.1|//PREDICTED: alcohol dehydrogenase-like 1 isoform X1 [Sesamum indicum]
SIN_1010287	Down	NA	NA	NA	NA	gi|747052487|ref|XP_011072365.1|//PREDICTED: uncharacterized protein LOC105157642 [Sesamum indicum]
SIN_1013634	Down	GO:0043231//intracellular membrane-bounded organelle	GO:0001071//nucleic acid binding transcription factor activity;GO:0003676//nucleic acid binding	GO:0006351//transcription, DNA-templated	K09287//RAV-like factor	gi|747042208|ref|XP_011077234.1|//PREDICTED: AP2/ERF and B3 domain-containing transcription factor RAV1-like [Sesamum indicum]
SIN_1021323	Down	NA	NA	NA	K00430//peroxidase [EC:1.11.1.7]	NA
SIN_1015328	Down	NA	NA	NA	K13258//2-hydroxyisoflavanone dehydratase [EC:4.2.1.105]	gi|747055253|ref|XP_011073864.1|//PREDICTED: 2-hydroxyisoflavanone dehydratase-like [Sesamum indicum]
SIN_1007896	Down	NA	GO:0016798//hydrolase activity, acting on glycosyl bonds	GO:0008152//metabolic process	K01184//polygalacturonase [EC:3.2.1.15]	gi|747101274|ref|XP_011098761.1|//PREDICTED: polygalacturonase At1g48100 [Sesamum indicum]
SIN_1008704	Down	GO:0043231//intracellular membrane-bounded organelle	GO:0003676//nucleic acid binding	NA	K08869//aarF domain-containing kinase;K12133//MYB-related transcription factor LHY;K17613//calcineurin-binding protein cabin-1	gi|747075792|ref|XP_011084945.1|//PREDICTED: transcription factor DIVARICATA-like [Sesamum indicum]
SIN_1010658	Down	NA	NA	NA	K19892//glucan endo-1,3-beta-glucosidase 4 [EC:3.2.1.39];K19891//glucan endo-1,3-beta-glucosidase 1/2/3 [EC:3.2.1.39]	gi|747083361|ref|XP_011089044.1|//PREDICTED: probable glucan endo-1,3-beta-glucosidase A6 [Sesamum indicum]
SIN_1002475	Down	NA	NA	NA	K19476//vacuolar protein sorting-associated protein IST1;K11426//SET and MYND domain-containing protein	gi|747060801|ref|XP_011076845.1|//PREDICTED: putative germin-like protein 9-2 [Sesamum indicum]
SIN_1007196	Down	NA	NA	NA	K08237//hydroquinone glucosyltransferase [EC:2.4.1.218]	gi|747104431|ref|XP_011100452.1|//PREDICTED: anthocyanidin 3-O-glucosyltransferase 2-like [Sesamum indicum]
SIN_1010572	Down	GO:0005576//extracellular region	GO:0016209//antioxidant activity;GO:0046914//transition metal ion binding;GO:0003824//catalytic activity;GO:0004871//signal transducer activity	GO:0008152//metabolic process	K19476//vacuolar protein sorting-associated protein IST1;K11426//SET and MYND domain-containing protein	gi|747083115|ref|XP_011088912.1|//PREDICTED: germin-like protein 9-3 [Sesamum indicum]
SIN_1012561	Down	NA	GO:0003824//catalytic activity	NA	K08726//soluble epoxide hydrolase / lipid-phosphate phosphatase [EC:3.3.2.10 3.1.3.76]	gi|747065936|ref|XP_011079630.1|//PREDICTED: bifunctional epoxide hydrolase 2-like [Sesamum indicum]
SIN_1022414	Down	GO:0030312//external encapsulating structure;GO:0005576//extracellular region	GO:0016758//transferase activity, transferring hexosyl groups;GO:0016798//hydrolase activity, acting on glycosyl bonds	GO:0044042//glucan metabolic process	K08235//xyloglucan:xyloglucosyl transferase [EC:2.4.1.207]	gi|747072045|ref|XP_011082921.1|//PREDICTED: xyloglucan endotransglucosylase/hydrolase 2-like [Sesamum indicum]
SIN_1009287	Down	NA	NA	NA	NA	gi|747075203|ref|XP_011084628.1|//PREDICTED: S-norcoclaurine synthase-like [Sesamum indicum]
SIN_1025042	Down	NA	NA	NA	K12741//heterogeneous nuclear ribonucleoprotein A1/A3;K06236//collagen, type I, alpha;K14491//two-component response regulator ARR-B family;K01940//argininosuccinate synthase [EC:6.3.4.5];K14317//nuclear pore complex protein Nup214	gi|747091318|ref|XP_011093383.1|//PREDICTED: protein PHR1-LIKE 1-like isoform X1 [Sesamum indicum];gi|955386532|ref|XP_014626817.1|//PREDICTED: uncharacterized protein LOC100527766 isoform X1 [Glycine max];gi|947045739|gb|KRG95368.1|//hypothetical protein GLYMA_19G146600 [Glycine max];gi|747091320|ref|XP_011093384.1|//PREDICTED: protein PHR1-LIKE 1-like isoform X2 [Sesamum indicum]
SIN_1015630	Down	NA	GO:0003824//catalytic activity	GO:0008152//metabolic process	K13199//plasminogen activator inhibitor 1 RNA-binding protein	gi|747041210|ref|XP_011071709.1|//PREDICTED: subtilisin-like protease [Sesamum indicum]
SIN_1025264	Down	NA	NA	NA	K08835//serine/threonine-protein kinase OSR1/STK39 [EC:2.7.11.1];K10773//endonuclease III [EC:4.2.99.18]	gi|747103466|ref|XP_011099925.1|//PREDICTED: zinc finger protein 4-like [Sesamum indicum]
SIN_1018433	Down	GO:0031224//intrinsic component of membrane	NA	GO:0015833//peptide transport	K14638//solute carrier family 15 (peptide/histidine transporter), member 3/4	gi|747068886|ref|XP_011081220.1|//PREDICTED: protein NRT1/ PTR FAMILY 6.3-like [Sesamum indicum]
SIN_1007534	Down	GO:0005618//cell wall;GO:0030312//external encapsulating structure;GO:0016021//integral component of membrane	GO:0045330//aspartyl esterase activity;GO:0030234//enzyme regulator activity;GO:0004857//enzyme inhibitor activity;GO:0030599//pectinesterase activity	GO:0045490//pectin catabolic process;GO:0043086//negative regulation of catalytic activity;GO:0071555//cell wall organization;GO:0042545//cell wall modification	K01051//pectinesterase [EC:3.1.1.11]	gi|747063239|ref|XP_011078159.1|//PREDICTED: pectinesterase-like isoform X1 [Sesamum indicum];gi|747063241|ref|XP_011078160.1|//PREDICTED: pectinesterase-like isoform X2 [Sesamum indicum]
SIN_1021023	Down	GO:0044464//cell part;GO:0016021//integral component of membrane	GO:0005215//transporter activity	GO:0006810//transport;GO:0015833//peptide transport	K14638//solute carrier family 15 (peptide/histidine transporter), member 3/4	gi|747048436|ref|XP_011070229.1|//PREDICTED: protein NRT1/ PTR FAMILY 7.3 [Sesamum indicum]
SIN_1017721	Down	NA	NA	NA	NA	NA
SIN_1025895	Down	NA	NA	NA	K01870//isoleucyl-tRNA synthetase [EC:6.1.1.5];K19027//zinc finger FYVE domain-containing protein 26	gi|747090023|ref|XP_011092678.1|//PREDICTED: dirigent protein 18-like [Sesamum indicum]
SIN_1011169	Down	NA	NA	NA	K01870//isoleucyl-tRNA synthetase [EC:6.1.1.5];K08081//tropinone reductase I [EC:1.1.1.206];K08835//serine/threonine-protein kinase OSR1/STK39 [EC:2.7.11.1];K10773//endonuclease III [EC:4.2.99.18]	gi|747094142|ref|XP_011094902.1|//PREDICTED: probable transcriptional regulator RABBIT EARS [Sesamum indicum]
SIN_1009285	Down	NA	NA	GO:0050896//response to stimulus	NA	gi|747075201|ref|XP_011084627.1|//PREDICTED: S-norcoclaurine synthase-like [Sesamum indicum]
SIN_1014295	Down	NA	NA	NA	K19307//25S rRNA (uracil2634-N3)-methyltransferase [EC:2.1.1.313]	gi|747095458|ref|XP_011095605.1|//PREDICTED: uncharacterized protein LOC105175010 isoform X1 [Sesamum indicum]
SIN_1003538	Down	NA	NA	NA	NA	NA
SIN_1023305	Down	NA	GO:0016209//antioxidant activity;GO:0005506//iron ion binding;GO:0003824//catalytic activity	GO:0042743//hydrogen peroxide metabolic process;GO:0006950//response to stress	K00430//peroxidase [EC:1.11.1.7]	gi|747068141|ref|XP_011080818.1|//PREDICTED: uncharacterized protein LOC105163979 [Sesamum indicum]
SIN_1024221	Down	GO:0031224//intrinsic component of membrane	GO:0022890//inorganic cation transmembrane transporter activity	GO:0006825//copper ion transport	K14686//solute carrier family 31 (copper transporter), member 1	gi|747084741|ref|XP_011089793.1|//PREDICTED: copper transporter 2-like [Sesamum indicum]
SIN_1016421	Down	NA	GO:0005509//calcium ion binding	NA	K06268//serine/threonine-protein phosphatase 2B regulatory subunit	gi|747059240|ref|XP_011075992.1|//PREDICTED: calcineurin B-like protein 4 [Sesamum indicum]
SIN_1015539	Down	NA	NA	NA	K00861//riboflavin kinase [EC:2.7.1.26]	gi|747068401|ref|XP_011080957.1|//PREDICTED: uncharacterized protein LOC105164093 [Sesamum indicum]
SIN_1017726	Down	NA	NA	NA	NA	NA
SIN_1007081	Down	NA	GO:0004553//hydrolase activity, hydrolyzing O-glycosyl compounds	GO:0008152//metabolic process	K01179//endoglucanase [EC:3.2.1.4];K08472//mlo protein	gi|747061262|ref|XP_011077092.1|//PREDICTED: endoglucanase 12 [Sesamum indicum]
SIN_1014548	Down	NA	NA	NA	NA	gi|747094788|ref|XP_011095248.1|//PREDICTED: uncharacterized protein LOC105174757 [Sesamum indicum]
SIN_1017981	Down	NA	GO:0003824//catalytic activity	NA	K13418//somatic embryogenesis receptor kinase 1 [EC:2.7.10.1 2.7.11.1];K13416//brassinosteroid insensitive 1-associated receptor kinase 1 [EC:2.7.10.1 2.7.11.1]	gi|565392475|ref|XP_006361920.1|//PREDICTED: somatic embryogenesis receptor kinase 2 [Solanum tuberosum];gi|661877063|emb|CDP19037.1|//unnamed protein product [Coffea canephora]
SIN_1018312	Down	NA	NA	NA	K09287//RAV-like factor	NA
SIN_1006811	Down	NA	GO:0016772//transferase activity, transferring phosphorus-containing groups	NA	K00972//UDP-N-acetylglucosamine/UDP-N-acetylgalactosamine diphosphorylase [EC:2.7.7.23 2.7.7.83]	gi|747097714|ref|XP_011096830.1|//PREDICTED: UDP-N-acetylglucosamine diphosphorylase 1 isoform X2 [Sesamum indicum]
SIN_1018028	Down	NA	NA	NA	K13065//shikimate O-hydroxycinnamoyltransferase [EC:2.3.1.133];K15400//omega-hydroxypalmitate O-feruloyl transferase [EC:2.3.1.188]	gi|747050463|ref|XP_011071304.1|//PREDICTED: vinorine synthase-like [Sesamum indicum]
SIN_1026780	Down	NA	GO:0015036//disulfide oxidoreductase activity	GO:0019725//cellular homeostasis;GO:0018904//ether metabolic process	K03671//thioredoxin 1	gi|747078502|ref|XP_011086414.1|//PREDICTED: thioredoxin H2-like [Sesamum indicum]
SIN_1009029	Down	NA	GO:0004252//serine-type endopeptidase activity;GO:0070008//serine-type exopeptidase activity	GO:0006508//proteolysis	K01322//prolyl oligopeptidase [EC:3.4.21.26]	gi|747056893|ref|XP_011074726.1|//PREDICTED: prolyl endopeptidase-like [Sesamum indicum]
SIN_1019157	Down	NA	NA	NA	K06699//proteasome activator subunit 4;K12472//epidermal growth factor receptor substrate 15	gi|747088314|ref|XP_011091740.1|//PREDICTED: polygalacturonase-1 non-catalytic subunit beta-like [Sesamum indicum]
SIN_1023218	Down	NA	GO:0008483//transaminase activity;GO:0048037//cofactor binding	NA	K00827//alanine-glyoxylate transaminase / (R)-3-amino-2-methylpropionate-pyruvate transaminase [EC:2.6.1.44 2.6.1.40]	gi|747068036|ref|XP_011080767.1|//PREDICTED: alanine--glyoxylate aminotransferase 2 homolog 3, mitochondrial-like [Sesamum indicum]
SIN_1012354	Down	GO:0043231//intracellular membrane-bounded organelle	GO:0005515//protein binding	GO:0009755//hormone-mediated signaling pathway	K14484//auxin-responsive protein IAA	gi|747066530|ref|XP_011079949.1|//PREDICTED: auxin-induced protein AUX28-like [Sesamum indicum]
SIN_1012606	Down	NA	GO:0015926//glucosidase activity	GO:0044238//primary metabolic process	K15920//beta-D-xylosidase 4 [EC:3.2.1.37]	gi|747065824|ref|XP_011079568.1|//PREDICTED: probable beta-D-xylosidase 2 [Sesamum indicum]
SIN_1012846	Down	NA	NA	NA	K12817//pre-mRNA-splicing factor 18;K08815//tau tubulin kinase [EC:2.7.11.26];K11654//SWI/SNF-related matrix-associated actin-dependent regulator of chromatin subfamily A member 5 [EC:3.6.4.-]	gi|747071405|ref|XP_011082570.1|//PREDICTED: uncharacterized protein LOC105165298 [Sesamum indicum]
SIN_1005254	Down	NA	NA	NA	NA	gi|747096999|ref|XP_011096444.1|//PREDICTED: uncharacterized protein LOC105175639 [Sesamum indicum]
SIN_1007710	Down	NA	NA	NA	K01534//Cd2+/Zn2+-exporting ATPase [EC:3.6.3.3 3.6.3.5]	gi|747062392|ref|XP_011077705.1|//PREDICTED: putative inactive cadmium/zinc-transporting ATPase HMA3 [Sesamum indicum]
BGI_novel_G000504	Down	NA	NA	NA	K14641//apyrase [EC:3.6.1.5]	gi|747097773|ref|XP_011096861.1|//PREDICTED: LOW QUALITY PROTEIN: apyrase-like [Sesamum indicum]
SIN_1008745	Down	GO:0009941//chloroplast envelope;GO:0031969//chloroplast membrane	GO:0016705//oxidoreductase activity, acting on paired donors, with incorporation or reduction of molecular oxygen;GO:0016717//oxidoreductase activity, acting on paired donors, with oxidation of a pair of donors resulting in the reduction of molecular oxygen to two molecules of water	GO:0006636//unsaturated fatty acid biosynthetic process;GO:0006631//fatty acid metabolic process;GO:0055114//oxidation-reduction process	K10257//acyl-lipid omega-3 desaturase [EC:1.14.19.25 1.14.19.35 1.14.19.36]	gi|985567458|ref|NP_001306619.1|//omega-3 fatty acid desaturase, chloroplastic [Sesamum indicum]
SIN_1023165	Down	NA	NA	NA	NA	gi|747081562|ref|XP_011088059.1|//PREDICTED: LOB domain-containing protein 37-like [Sesamum indicum]
SIN_1015413	Down	GO:0016020//membrane	GO:0000166//nucleotide binding;GO:0004672//protein kinase activity;GO:0016491//oxidoreductase activity	GO:0008152//metabolic process	K13415//protein brassinosteroid insensitive 1 [EC:2.7.10.1 2.7.11.1]	gi|747055168|ref|XP_011073820.1|//PREDICTED: probably inactive leucine-rich repeat receptor-like protein kinase At3g28040 [Sesamum indicum]
SIN_1024470	Down	NA	NA	NA	K09873//aquaporin TIP	gi|747084065|ref|XP_011089424.1|//PREDICTED: aquaporin TIP1-3-like [Sesamum indicum]
SIN_1005080	Down	NA	NA	NA	K05282//gibberellin 20-oxidase [EC:1.14.11.12];K01951//GMP synthase (glutamine-hydrolysing) [EC:6.3.5.2]	gi|747052384|ref|XP_011072311.1|//PREDICTED: probable 2-oxoglutarate-dependent dioxygenase AOP1 [Sesamum indicum]
SIN_1019789	Down	NA	NA	NA	NA	gi|747104321|ref|XP_011100389.1|//PREDICTED: cysteine-rich and transmembrane domain-containing protein A-like [Sesamum indicum]
SIN_1002812	Down	NA	GO:0016791//phosphatase activity	NA	K12742//isoprene synthase [EC:4.2.3.27];K02866//large subunit ribosomal protein L10e;K11340//actin-like protein 6A	gi|747087412|ref|XP_011091248.1|//PREDICTED: acid phosphatase 1-like [Sesamum indicum]
SIN_1019572	Down	NA	NA	NA	K14760//acyl-activating enzyme 14 [EC:6.2.1.26];K11498//centromeric protein E	gi|747076267|ref|XP_011085198.1|//PREDICTED: WPP domain-associated protein [Sesamum indicum]
SIN_1018917	Down	NA	NA	NA	NA	gi|747088196|ref|XP_011091673.1|//PREDICTED: cytochrome P450 71A1-like [Sesamum indicum]
SIN_1001700	Down	NA	NA	NA	K01517//manganese-dependent ADP-ribose/CDP-alcohol diphosphatase [EC:3.6.1.13 3.6.1.16 3.6.1.53]	gi|747105991|ref|XP_011101276.1|//PREDICTED: high-affinity nitrate transporter 3.1-like [Sesamum indicum]
SIN_1010452	Down	NA	NA	NA	K13199//plasminogen activator inhibitor 1 RNA-binding protein;K12663//Delta(3,5)-Delta(2,4)-dienoyl-CoA isomerase [EC:5.3.3.-];K01183//chitinase [EC:3.2.1.14]	gi|747052917|ref|XP_011072593.1|//PREDICTED: subtilisin-like protease [Sesamum indicum]
SIN_1024930	Down	GO:0044464//cell part	GO:0004620//phospholipase activity;GO:0032561//guanyl ribonucleotide binding	GO:0035556//intracellular signal transduction	K04392//Ras-related C3 botulinum toxin substrate 1	gi|747091535|ref|XP_011093501.1|//PREDICTED: rac-like GTP-binding protein 5 [Sesamum indicum]
SIN_1001892	Down	NA	NA	NA	K01870//isoleucyl-tRNA synthetase [EC:6.1.1.5];K19027//zinc finger FYVE domain-containing protein 26	gi|747061390|ref|XP_011077161.1|//PREDICTED: dirigent protein 24-like [Sesamum indicum]
SIN_1006618	Down	NA	GO:0008233//peptidase activity	NA	K07763//matrix metalloproteinase-14 (membrane-inserted) [EC:3.4.24.80];K01402//matrix metalloproteinase-8 (neutrophil collagenase) [EC:3.4.24.34]	gi|747077354|ref|XP_011085796.1|//PREDICTED: metalloendoproteinase 1-like [Sesamum indicum]
SIN_1004667	Down	NA	NA	NA	K01051//pectinesterase [EC:3.1.1.11]	gi|747098362|ref|XP_011097189.1|//PREDICTED: probable pectinesterase/pectinesterase inhibitor 51 [Sesamum indicum]
SIN_1026082	Down	NA	GO:0016798//hydrolase activity, acting on glycosyl bonds	GO:0044238//primary metabolic process	K15920//beta-D-xylosidase 4 [EC:3.2.1.37]	gi|747089530|ref|XP_011092407.1|//PREDICTED: beta-xylosidase/alpha-L-arabinofuranosidase 2-like [Sesamum indicum]
SIN_1006728	Down	GO:0016021//integral component of membrane	GO:0005506//iron ion binding;GO:0016491//oxidoreductase activity	GO:0006633//fatty acid biosynthetic process;GO:0055114//oxidation-reduction process	K19706//dihydroceramide fatty acyl 2-hydroxylase [EC:1.14.18.7]	gi|747097464|ref|XP_011096698.1|//PREDICTED: fatty acid 2-hydroxylase 1 [Sesamum indicum]
SIN_1013436	Down	NA	NA	NA	K01051//pectinesterase [EC:3.1.1.11]	gi|747063394|ref|XP_011078244.1|//PREDICTED: probable pectinesterase 53 [Sesamum indicum]
SIN_1008635	Down	NA	NA	NA	K19984//exocyst complex component 5;K02184//formin 2	gi|747075976|ref|XP_011085043.1|//PREDICTED: LOW QUALITY PROTEIN: formin-like protein 2 [Sesamum indicum]
SIN_1002493	Down	NA	NA	NA	K04374//cyclic AMP-dependent transcription factor ATF-4	gi|747060835|ref|XP_011076864.1|//PREDICTED: uncharacterized protein At4g06598 isoform X1 [Sesamum indicum];gi|747060843|ref|XP_011076869.1|//PREDICTED: uncharacterized protein LOC105161014 isoform X2 [Sesamum indicum]
BGI_novel_G001194	Down	NA	GO:0004252//serine-type endopeptidase activity	GO:0006508//proteolysis	K13199//plasminogen activator inhibitor 1 RNA-binding protein	gi|747068585|ref|XP_011081055.1|//PREDICTED: cucumisin-like [Sesamum indicum]
SIN_1020289	Down	NA	NA	NA	K07410//cytochrome P450, family 1, subfamily B, polypeptide 1 [EC:1.14.14.1];K07409//cytochrome P450, family 1, subfamily A, polypeptide 2 [EC:1.14.14.1];K05280//flavonoid 3'-monooxygenase [EC:1.14.13.21];K07408//cytochrome P450, family 1, subfamily A, polypeptide 1 [EC:1.14.14.1]	NA
SIN_1025300	Down	NA	GO:0016879//ligase activity, forming carbon-nitrogen bonds;GO:0032559//adenyl ribonucleotide binding	GO:0006464//cellular protein modification process	K06689//ubiquitin-conjugating enzyme E2 D [EC:2.3.2.23]	gi|747103377|ref|XP_011099878.1|//PREDICTED: ubiquitin-conjugating enzyme E2-17 kDa-like [Sesamum indicum]
SIN_1023686	Down	GO:0016020//membrane	NA	GO:0006810//transport	K14638//solute carrier family 15 (peptide/histidine transporter), member 3/4	gi|747048208|ref|XP_011070105.1|//PREDICTED: protein NRT1/ PTR FAMILY 6.3-like [Sesamum indicum]
SIN_1024825	Down	GO:0031224//intrinsic component of membrane	GO:0016628//oxidoreductase activity, acting on the CH-CH group of donors, NAD or NADP as acceptor;GO:0022857//transmembrane transporter activity	GO:0071702//organic substance transport;GO:0008152//metabolic process	K08150//MFS transporter, SP family, solute carrier family 2 (myo-inositol transporter), member 13	gi|747091758|ref|XP_011093624.1|//PREDICTED: sugar transport protein 14-like [Sesamum indicum]
SIN_1011409	Down	NA	NA	NA	K18490//homeobox protein OTX2	gi|747056279|ref|XP_011074399.1|//PREDICTED: WUSCHEL-related homeobox 4-like isoform X3 [Sesamum indicum]
SIN_1011865	Down	NA	GO:0016641//oxidoreductase activity, acting on the CH-NH2 group of donors, oxygen as acceptor	GO:0008152//metabolic process	K05933//aminocyclopropanecarboxylate oxidase [EC:1.14.17.4]	gi|747065509|ref|XP_011079393.1|//PREDICTED: 1-aminocyclopropane-1-carboxylate oxidase 5-like [Sesamum indicum]
SIN_1012215	Down	GO:0005618//cell wall	GO:0004175//endopeptidase activity;GO:0004252//serine-type endopeptidase activity;GO:0005515//protein binding	GO:0044092//negative regulation of molecular function;GO:0006508//proteolysis;GO:0019538//protein metabolic process	K13199//plasminogen activator inhibitor 1 RNA-binding protein	gi|747060686|ref|XP_011076782.1|//PREDICTED: cucumisin-like [Sesamum indicum]
SIN_1002793	Down	NA	NA	NA	NA	gi|747087382|ref|XP_011091232.1|//PREDICTED: major allergen Pru ar 1-like [Sesamum indicum]
SIN_1004456	Down	NA	GO:0016837//carbon-oxygen lyase activity, acting on polysaccharides	NA	K01728//pectate lyase [EC:4.2.2.2]	gi|747093555|ref|XP_011094589.1|//PREDICTED: probable pectate lyase 12 [Sesamum indicum]
SIN_1003500	Down	NA	GO:0016798//hydrolase activity, acting on glycosyl bonds	NA	K01188//beta-glucosidase [EC:3.2.1.21]	gi|747092621|ref|XP_011094085.1|//PREDICTED: raucaffricine-O-beta-D-glucosidase-like [Sesamum indicum]
SIN_1008319	Down	NA	NA	NA	K00512//steroid 17alpha-monooxygenase / 17alpha-hydroxyprogesterone aldolase [EC:1.14.14.19 4.1.2.30];K14985//26-hydroxylase [EC:1.14.-.-];K07408//cytochrome P450, family 1, subfamily A, polypeptide 1 [EC:1.14.14.1]	gi|747086217|ref|XP_011090597.1|//PREDICTED: cytochrome P450 CYP736A12-like [Sesamum indicum]
SIN_1017724	Down	NA	NA	NA	NA	NA
SIN_1013479	Down	NA	NA	NA	NA	gi|747063756|ref|XP_011078439.1|//PREDICTED: MLP-like protein 28 [Sesamum indicum]
SIN_1004573	Down	NA	NA	NA	NA	gi|747090435|ref|XP_011092905.1|//PREDICTED: putative lipid-transfer protein DIR1 [Sesamum indicum]
SIN_1026636	Down	NA	GO:0016741//transferase activity, transferring one-carbon groups	GO:0006730//one-carbon metabolic process	K03183//demethylmenaquinone methyltransferase / 2-methoxy-6-polyprenyl-1,4-benzoquinol methylase [EC:2.1.1.163 2.1.1.201]	gi|747078854|ref|XP_011086605.1|//PREDICTED: 2-phytyl-1,4-beta-naphthoquinone methyltransferase, chloroplastic-like [Sesamum indicum]
SIN_1009993	Down	NA	NA	NA	K02984//small subunit ribosomal protein S3Ae;K13420//LRR receptor-like serine/threonine-protein kinase FLS2 [EC:2.7.11.1]	gi|747087020|ref|XP_011091034.1|//PREDICTED: LOW QUALITY PROTEIN: leucine-rich repeat extensin-like protein 6 [Sesamum indicum]
SIN_1021099	Down	NA	NA	NA	K13065//shikimate O-hydroxycinnamoyltransferase [EC:2.3.1.133];K15400//omega-hydroxypalmitate O-feruloyl transferase [EC:2.3.1.188]	gi|747048620|ref|XP_011070326.1|//PREDICTED: vinorine synthase-like [Sesamum indicum]
SIN_1004185	Up	NA	GO:0046914//transition metal ion binding	NA	NA	gi|747101463|ref|XP_011098865.1|//PREDICTED: mavicyanin [Sesamum indicum]
SIN_1018222	Down	GO:0005618//cell wall	NA	NA	K06694//26S proteasome non-ATPase regulatory subunit 10	gi|747049816|ref|XP_011070962.1|//PREDICTED: 26S proteasome non-ATPase regulatory subunit 10 [Sesamum indicum]
SIN_1017330	Down	NA	GO:0000234//phosphoethanolamine N-methyltransferase activity	GO:0032259//methylation;GO:0006656//phosphatidylcholine biosynthetic process	K05929//phosphoethanolamine N-methyltransferase [EC:2.1.1.103]	gi|747053650|ref|XP_011072995.1|//PREDICTED: phosphoethanolamine N-methyltransferase 1-like [Sesamum indicum]
SIN_1021711	Down	GO:0044464//cell part;GO:0016021//integral component of membrane;GO:0005886//plasma membrane	GO:0005524//ATP binding;GO:0032559//adenyl ribonucleotide binding;GO:0017111//nucleoside-triphosphatase activity;GO:0042626//ATPase activity, coupled to transmembrane movement of substances	GO:0055085//transmembrane transport;GO:0009207//purine ribonucleoside triphosphate catabolic process	K05681//ATP-binding cassette, subfamily G (WHITE), member 2	gi|747040246|ref|XP_011071699.1|//PREDICTED: ABC transporter G family member 14-like [Sesamum indicum]
SIN_1012087	Down	GO:0044464//cell part	NA	GO:0015833//peptide transport	K14638//solute carrier family 15 (peptide/histidine transporter), member 3/4	gi|747060372|ref|XP_011076614.1|//PREDICTED: protein NRT1/ PTR FAMILY 5.1 [Sesamum indicum]
SIN_1014677	Down	NA	NA	NA	NA	gi|747082479|ref|XP_011088562.1|//PREDICTED: probable magnesium transporter NIPA6 [Sesamum indicum]
SIN_1006282	Down	NA	NA	NA	K03283//heat shock 70kDa protein 1/8;K16219//protein N-terminal methyltransferase [EC:2.1.1.244];K20393//PRA1 family protein 3	gi|747057878|ref|XP_011075259.1|//PREDICTED: uncharacterized protein LOC105159772 [Sesamum indicum]
SIN_1009872	Down	NA	NA	NA	K13265//vestitone reductase [EC:1.1.1.348]	gi|747091081|ref|XP_011093260.1|//PREDICTED: vestitone reductase-like [Sesamum indicum]
SIN_1025552	Down	NA	GO:0016634//oxidoreductase activity, acting on the CH-CH group of donors, oxygen as acceptor;GO:0005506//iron ion binding	GO:0008152//metabolic process	K10717//cytokinin trans-hydroxylase	gi|747102769|ref|XP_011099558.1|//PREDICTED: cytokinin hydroxylase [Sesamum indicum]
SIN_1001629	Down	GO:0031224//intrinsic component of membrane;GO:0005887//integral component of plasma membrane	GO:0015291//secondary active transmembrane transporter activity;GO:0005315//inorganic phosphate transmembrane transporter activity;GO:0022891//substrate-specific transmembrane transporter activity	GO:0055085//transmembrane transport;GO:0006817//phosphate ion transport;GO:0015698//inorganic anion transport	K08176//MFS transporter, PHS family, inorganic phosphate transporter	gi|747087356|ref|XP_011091218.1|//PREDICTED: inorganic phosphate transporter 1-4-like [Sesamum indicum]
SIN_1009289	Down	GO:0000795//synaptonemal complex	NA	GO:0007131//reciprocal meiotic recombination	K12811//ATP-dependent RNA helicase DDX46/PRP5 [EC:3.6.4.13];K06636//structural maintenance of chromosome 1;K20478//golgin subfamily B member 1	gi|747075207|ref|XP_011084631.1|//PREDICTED: WEB family protein At3g02930, chloroplastic-like [Sesamum indicum]
SIN_1004567	Down	NA	NA	NA	NA	gi|747090199|ref|XP_011092777.1|//PREDICTED: organ-specific protein S2-like [Sesamum indicum]
SIN_1013978	Down	NA	NA	NA	K19519//transforming growth factor-beta-induced protein;K03456//serine/threonine-protein phosphatase 2A regulatory subunit A	gi|747044821|ref|XP_011090995.1|//PREDICTED: fasciclin-like arabinogalactan protein 8 [Sesamum indicum]
SIN_1009797	Down	NA	NA	NA	K00454//lipoxygenase [EC:1.13.11.12]	gi|747067082|ref|XP_011080242.1|//PREDICTED: linoleate 13S-lipoxygenase 2-1, chloroplastic-like [Sesamum indicum]
SIN_1022089	Down	NA	NA	NA	K03283//heat shock 70kDa protein 1/8;K16219//protein N-terminal methyltransferase [EC:2.1.1.244];K20393//PRA1 family protein 3	gi|747053929|ref|XP_011073147.1|//PREDICTED: uncharacterized protein LOC105158187 [Sesamum indicum]
SIN_1009283	Down	NA	NA	NA	NA	gi|747075197|ref|XP_011084625.1|//PREDICTED: S-norcoclaurine synthase-like [Sesamum indicum]
SIN_1024546	Down	NA	NA	NA	NA	gi|747085201|ref|XP_011090047.1|//PREDICTED: uncharacterized protein LOC105170824 [Sesamum indicum]
SIN_1007950	Down	NA	NA	NA	K14638//solute carrier family 15 (peptide/histidine transporter), member 3/4	gi|747100857|ref|XP_011098534.1|//PREDICTED: protein NRT1/ PTR FAMILY 5.8-like [Sesamum indicum]
SIN_1020273	Down	NA	NA	NA	K01517//manganese-dependent ADP-ribose/CDP-alcohol diphosphatase [EC:3.6.1.13 3.6.1.16 3.6.1.53]	NA
SIN_1017578	Down	NA	NA	NA	K16297//serine carboxypeptidase-like clade II [EC:3.4.16.-]	NA
SIN_1022753	Down	NA	GO:0016765//transferase activity, transferring alkyl or aryl (other than methyl) groups	GO:0018130//heterocycle biosynthetic process	K05953//nicotianamine synthase [EC:2.5.1.43]	gi|747080474|ref|XP_011087488.1|//PREDICTED: nicotianamine synthase-like [Sesamum indicum]
SIN_1019166	Down	NA	NA	NA	K07874//Ras-related protein Rab-1A;K01623//fructose-bisphosphate aldolase, class I [EC:4.1.2.13]	gi|747088044|ref|XP_011091589.1|//PREDICTED: WAT1-related protein At4g30420-like [Sesamum indicum]
SIN_1023411	Down	NA	NA	NA	NA	gi|747067606|ref|XP_011080532.1|//PREDICTED: proline-, glutamic acid- and leucine-rich protein 1-like [Sesamum indicum]
SIN_1013772	Down	NA	NA	NA	NA	gi|747041857|ref|XP_011075467.1|//PREDICTED: kirola-like [Sesamum indicum]
SIN_1005361	Down	NA	NA	NA	NA	gi|747096969|ref|XP_011096427.1|//PREDICTED: protein trichome birefringence-like 38 [Sesamum indicum]
SIN_1006101	Up	GO:0031224//intrinsic component of membrane	GO:0016759//cellulose synthase activity;GO:0046914//transition metal ion binding	GO:0045229//external encapsulating structure organization;GO:0009250//glucan biosynthetic process	K10999//cellulose synthase A [EC:2.4.1.12]	gi|747073922|ref|XP_011083940.1|//PREDICTED: cellulose synthase A catalytic subunit 7 [UDP-forming]-like [Sesamum indicum]
SIN_1008317	Down	NA	NA	NA	K07409//cytochrome P450, family 1, subfamily A, polypeptide 2 [EC:1.14.14.1];K14985//26-hydroxylase [EC:1.14.-.-];K00512//steroid 17alpha-monooxygenase / 17alpha-hydroxyprogesterone aldolase [EC:1.14.14.19 4.1.2.30];K07408//cytochrome P450, family 1, subfamily A, polypeptide 1 [EC:1.14.14.1]	gi|747086219|ref|XP_011090598.1|//PREDICTED: cytochrome P450 CYP736A12-like [Sesamum indicum]
SIN_1011417	Down	NA	GO:0004175//endopeptidase activity;GO:0016628//oxidoreductase activity, acting on the CH-CH group of donors, NAD or NADP as acceptor	GO:0019538//protein metabolic process	K16292//KDEL-tailed cysteine endopeptidase [EC:3.4.22.-];K01365//cathepsin L [EC:3.4.22.15]	gi|747056289|ref|XP_011074404.1|//PREDICTED: low-temperature-induced cysteine proteinase [Sesamum indicum]
SIN_1002292	Down	NA	GO:0008171//O-methyltransferase activity	NA	K13066//caffeic acid 3-O-methyltransferase [EC:2.1.1.68];K13262//isoflavone-7-O-methyltransferase [EC:2.1.1.150];K05279//flavonol 3-O-methyltransferase [EC:2.1.1.76]	gi|747090514|ref|XP_011092949.1|//PREDICTED: (RS)-norcoclaurine 6-O-methyltransferase-like [Sesamum indicum]
SIN_1002512	Down	NA	GO:0043169//cation binding;GO:0046872//metal ion binding;GO:0003993//acid phosphatase activity;GO:0016791//phosphatase activity	GO:0016311//dephosphorylation	K14407//cleavage stimulation factor subunit 2	gi|747058648|ref|XP_011075671.1|//PREDICTED: probable inactive purple acid phosphatase 1 [Sesamum indicum]
SIN_1013964	Down	NA	NA	NA	NA	gi|747044789|ref|XP_011090808.1|//PREDICTED: uncharacterized protein LOC105171401 [Sesamum indicum]
SIN_1013877	Down	GO:0043231//intracellular membrane-bounded organelle	GO:0001071//nucleic acid binding transcription factor activity;GO:0003676//nucleic acid binding	GO:0006351//transcription, DNA-templated	K09286//EREBP-like factor	gi|747045514|ref|XP_011094418.1|//PREDICTED: ethylene-responsive transcription factor 13-like [Sesamum indicum]
SIN_1014891	Down	NA	NA	NA	K02984//small subunit ribosomal protein S3Ae;K13420//LRR receptor-like serine/threonine-protein kinase FLS2 [EC:2.7.11.1]	gi|747081860|ref|XP_011088225.1|//PREDICTED: uncharacterized protein At4g06744-like [Sesamum indicum]
SIN_1003271	Down	NA	GO:0016829//lyase activity;GO:0046872//metal ion binding	NA	K18117//viridiflorene synthase [EC:4.2.3.88];K14182//vetispiradiene synthase [EC:4.2.3.21]	gi|747067248|ref|XP_011080337.1|//PREDICTED: gamma-cadinene synthase-like [Sesamum indicum]
SIN_1022192	Down	NA	GO:0000166//nucleotide binding	NA	K08900//mitochondrial chaperone BCS1	gi|747072587|ref|XP_011083212.1|//PREDICTED: probable mitochondrial chaperone BCS1-B [Sesamum indicum]
SIN_1007064	Down	NA	NA	NA	K13262//isoflavone-7-O-methyltransferase [EC:2.1.1.150];K16040//trans-resveratrol di-O-methyltransferase [EC:2.1.1.240];K13259//2,7,4'-trihydroxyisoflavanone 4'-O-methyltransferase / isoflavone 4'-O-methyltransferase [EC:2.1.1.212 2.1.1.46]	gi|747061293|ref|XP_011077108.1|//PREDICTED: chavicol O-methyltransferase-like [Sesamum indicum]
SIN_1005247	Down	NA	NA	NA	K09566//peptidyl-prolyl isomerase G (cyclophilin G) [EC:5.2.1.8];K12472//epidermal growth factor receptor substrate 15;K02184//formin 2	gi|747096664|ref|XP_011096264.1|//PREDICTED: uncharacterized protein LOC105175509 [Sesamum indicum]
SIN_1026299	Down	NA	NA	NA	K08653//membrane-bound transcription factor site-1 protease [EC:3.4.21.112];K13199//plasminogen activator inhibitor 1 RNA-binding protein;K01183//chitinase [EC:3.2.1.14]	gi|747041150|ref|XP_011071279.1|//PREDICTED: subtilisin-like protease [Sesamum indicum]
SIN_1022333	Down	NA	NA	NA	K18054//2'-deoxymugineic-acid 2'-dioxygenase / mugineic-acid 3-dioxygenase [EC:1.14.11.24 1.14.11.25]	gi|747072234|ref|XP_011083021.1|//PREDICTED: hyoscyamine 6-dioxygenase-like [Sesamum indicum]
SIN_1018260	Down	NA	NA	NA	K15639//PHYB activation tagged suppressor 1 [EC:1.14.-.-]	NA
SIN_1003691	Down	NA	GO:0016682//oxidoreductase activity, acting on diphenols and related substances as donors, oxygen as acceptor;GO:0046914//transition metal ion binding	GO:0008152//metabolic process	K19791//iron transport multicopper oxidase	gi|747102141|ref|XP_011099223.1|//PREDICTED: L-ascorbate oxidase homolog [Sesamum indicum]
SIN_1024301	Down	NA	GO:0016740//transferase activity	NA	K13648//alpha-1,4-galacturonosyltransferase [EC:2.4.1.43]	gi|747084493|ref|XP_011089660.1|//PREDICTED: galacturonosyltransferase 8-like [Sesamum indicum]
SIN_1026993	Down	NA	NA	NA	K13436//pto-interacting protein 1 [EC:2.7.11.1]	gi|747078010|ref|XP_011086157.1|//PREDICTED: NADPH:quinone oxidoreductase-like [Sesamum indicum]
SIN_1003874	Down	NA	NA	NA	K06119//sulfoquinovosyltransferase [EC:2.4.1.-]	gi|747062169|ref|XP_011077579.1|//PREDICTED: uncharacterized protein LOC105161555 [Sesamum indicum]
SIN_1013284	Down	NA	NA	NA	K07393//putative glutathione S-transferase	gi|747047327|ref|XP_011069627.1|//PREDICTED: UPF0481 protein At3g47200-like [Sesamum indicum]
SIN_1013109	Down	NA	NA	NA	K00924;K02882//large subunit ribosomal protein L18Ae;K01381//saccharopepsin [EC:3.4.23.25]	gi|747092881|ref|XP_011094225.1|//PREDICTED: aspartic proteinase nepenthesin-2-like [Sesamum indicum]
SIN_1010139	Down	GO:0016020//membrane;GO:0016021//integral component of membrane	GO:0005215//transporter activity;GO:0022891//substrate-specific transmembrane transporter activity	GO:0006810//transport;GO:0055085//transmembrane transport	K08145//MFS transporter, SP family, solute carrier family 2 (facilitated glucose transporter), member 8	gi|747086729|ref|XP_011090877.1|//PREDICTED: sugar transporter ERD6-like 16 [Sesamum indicum]
SIN_1015667	Down	NA	NA	NA	NA	gi|747068660|ref|XP_011081095.1|//PREDICTED: uncharacterized protein LOC105164188 [Sesamum indicum]
SIN_1027018	Down	GO:0031224//intrinsic component of membrane	GO:0015291//secondary active transmembrane transporter activity;GO:0016628//oxidoreductase activity, acting on the CH-CH group of donors, NAD or NADP as acceptor;GO:0022891//substrate-specific transmembrane transporter activity	GO:0071702//organic substance transport;GO:0008152//metabolic process	K08150//MFS transporter, SP family, solute carrier family 2 (myo-inositol transporter), member 13	gi|747077961|ref|XP_011086131.1|//PREDICTED: sugar carrier protein C [Sesamum indicum]
SIN_1013524	Down	NA	GO:0005506//iron ion binding;GO:0004497//monooxygenase activity	NA	K00517;K13260//isoflavone 2'-hydroxylase [EC:1.14.13.89]	gi|747063618|ref|XP_011078364.1|//PREDICTED: cytochrome P450 81D11-like [Sesamum indicum]
SIN_1026259	Down	NA	NA	NA	NA	gi|747068808|ref|XP_011081179.1|//PREDICTED: blue copper protein-like [Sesamum indicum]
SIN_1010974	Down	NA	GO:0016791//phosphatase activity	NA	K02866//large subunit ribosomal protein L10e	gi|747094656|ref|XP_011095174.1|//PREDICTED: acid phosphatase 1 [Sesamum indicum]
SIN_1017723	Down	NA	NA	NA	NA	NA
SIN_1010811	Down	NA	GO:0015114//phosphate ion transmembrane transporter activity;GO:0032559//adenyl ribonucleotide binding;GO:0017111//nucleoside-triphosphatase activity	GO:0009207//purine ribonucleoside triphosphate catabolic process	K05658//ATP-binding cassette, subfamily B (MDR/TAP), member 1 [EC:3.6.3.44]	gi|747043227|ref|XP_011082719.1|//PREDICTED: ABC transporter I family member 17-like [Sesamum indicum]
SIN_1012459	Down	GO:0044432//endoplasmic reticulum part	GO:0004872//receptor activity;GO:0004871//signal transducer activity	NA	NA	gi|747066232|ref|XP_011079793.1|//PREDICTED: auxin-binding protein T85-like [Sesamum indicum]
SIN_1016425	Down	NA	NA	NA	K01051//pectinesterase [EC:3.1.1.11]	NA
SIN_1018063	Down	NA	NA	NA	K02923//large subunit ribosomal protein L38e;K17604//zinc finger SWIM domain-containing protein 3;K04422//mitogen-activated protein kinase kinase kinase 13 [EC:2.7.11.25];K03255//protein TIF31	gi|747078920|ref|XP_011086639.1|//PREDICTED: uncharacterized protein LOC105168308 [Sesamum indicum]
SIN_1004074	Down	GO:0043231//intracellular membrane-bounded organelle	NA	GO:0010476//gibberellin mediated signaling pathway	K14494//DELLA protein	gi|747098839|ref|XP_011097451.1|//PREDICTED: DELLA protein GAI-like [Sesamum indicum]
SIN_1020922	Down	NA	NA	NA	K15082//DNA repair protein RAD7	NA
BGI_novel_G001076	Down	GO:0005887//integral component of plasma membrane;GO:0016328//lateral plasma membrane	GO:0015250//water channel activity;GO:0015105//arsenite transmembrane transporter activity;GO:0015254//glycerol channel activity;GO:0080138//borate uptake transmembrane transporter activity	GO:0006833//water transport;GO:0046685//response to arsenic-containing substance;GO:0009992//cellular water homeostasis;GO:0015700//arsenite transport;GO:0015793//glycerol transport;GO:0010036//response to boron-containing substance;GO:0035445//borate transmembrane transport	K09874//aquaporin NIP	gi|747072625|ref|XP_011083233.1|//PREDICTED: probable aquaporin NIP5-1 [Sesamum indicum]
SIN_1014099	Down	NA	NA	NA	K04371//mitogen-activated protein kinase 1/3 [EC:2.7.11.24];K01184//polygalacturonase [EC:3.2.1.15]	gi|747045199|ref|XP_011092828.1|//PREDICTED: probable polygalacturonase [Sesamum indicum]
SIN_1005079	Down	NA	GO:0016491//oxidoreductase activity	GO:0008152//metabolic process	K04124//gibberellin 3-beta-dioxygenase [EC:1.14.11.15];K01951//GMP synthase (glutamine-hydrolysing) [EC:6.3.5.2]	gi|747052311|ref|XP_011072270.1|//PREDICTED: probable 2-oxoglutarate-dependent dioxygenase AOP1 isoform X1 [Sesamum indicum]
SIN_1008004	Down	NA	NA	NA	K03860//phosphatidylinositol glycan, class Q;K08669//HtrA serine peptidase 2 [EC:3.4.21.108]	gi|747101011|ref|XP_011098617.1|//PREDICTED: protease Do-like 8, chloroplastic [Sesamum indicum];gi|747101028|ref|XP_011098626.1|//PREDICTED: gibberellin-regulated protein 4-like [Sesamum indicum]
SIN_1006742	Down	NA	NA	NA	K00279//cytokinin dehydrogenase [EC:1.5.99.12]	gi|747097818|ref|XP_011096886.1|//PREDICTED: cannabidiolic acid synthase-like [Sesamum indicum]
SIN_1001613	Down	GO:0044464//cell part	NA	NA	K07874//Ras-related protein Rab-1A;K01623//fructose-bisphosphate aldolase, class I [EC:4.1.2.13]	gi|747087337|ref|XP_011091208.1|//PREDICTED: WAT1-related protein At4g08300-like [Sesamum indicum]
SIN_1012172	Down	GO:0031224//intrinsic component of membrane	NA	GO:0006810//transport	K09872//aquaporin PIP	gi|747060571|ref|XP_011076721.1|//PREDICTED: probable aquaporin PIP1-5 [Sesamum indicum]
SIN_1012646	Down	GO:0031224//intrinsic component of membrane;GO:0005887//integral component of plasma membrane	GO:0015301//anion:anion antiporter activity;GO:0005452//inorganic anion exchanger activity	GO:0051453//regulation of intracellular pH;GO:0006811//ion transport;GO:0098656//anion transmembrane transport;GO:0015698//inorganic anion transport	K13855//solute carrier family 4 (anion exchanger), member 2;K13862//solute carrier family 4 (sodium borate transporter), member 11	gi|747065713|ref|XP_011079508.1|//PREDICTED: probable boron transporter 2 [Sesamum indicum]
SIN_1014193	Down	NA	NA	NA	NA	gi|747045500|ref|XP_011094324.1|//PREDICTED: uncharacterized protein LOC105174054 [Sesamum indicum]
SIN_1003603	Down	NA	NA	NA	NA	NA
SIN_1021454	Down	NA	NA	NA	K00512//steroid 17alpha-monooxygenase / 17alpha-hydroxyprogesterone aldolase [EC:1.14.14.19 4.1.2.30]	gi|747041067|ref|XP_011070677.1|//PREDICTED: cytochrome P450 76C4-like [Sesamum indicum]
SIN_1024820	Down	NA	NA	NA	K09286//EREBP-like factor	gi|747091768|ref|XP_011093630.1|//PREDICTED: ethylene-responsive transcription factor TINY-like [Sesamum indicum]
SIN_1012662	Down	GO:0016021//integral component of membrane	GO:0005524//ATP binding;GO:0042626//ATPase activity, coupled to transmembrane movement of substances	GO:0055085//transmembrane transport	K05658//ATP-binding cassette, subfamily B (MDR/TAP), member 1 [EC:3.6.3.44]	gi|747065653|ref|XP_011079475.1|//PREDICTED: ABC transporter B family member 4-like [Sesamum indicum]
SIN_1021726	Down	GO:0031224//intrinsic component of membrane	GO:0016759//cellulose synthase activity;GO:0046914//transition metal ion binding	GO:0045229//external encapsulating structure organization;GO:0009250//glucan biosynthetic process	K10999//cellulose synthase A [EC:2.4.1.12]	gi|747040236|ref|XP_011071168.1|//PREDICTED: cellulose synthase A catalytic subunit 1 [UDP-forming] [Sesamum indicum]
SIN_1009734	Up	NA	GO:0016616//oxidoreductase activity, acting on the CH-OH group of donors, NAD or NADP as acceptor;GO:0000166//nucleotide binding;GO:0046914//transition metal ion binding;GO:0008270//zinc ion binding;GO:0051903//S-(hydroxymethyl)glutathione dehydrogenase activity	GO:0006067//ethanol metabolic process;GO:0006069//ethanol oxidation	K00121//S-(hydroxymethyl)glutathione dehydrogenase / alcohol dehydrogenase [EC:1.1.1.284 1.1.1.1]	gi|747067198|ref|XP_011080308.1|//PREDICTED: alcohol dehydrogenase class-3-like [Sesamum indicum]
SIN_1020533	Up	NA	NA	NA	NA	NA
SIN_1011659	Up	NA	GO:0043167//ion binding;GO:0016798//hydrolase activity, acting on glycosyl bonds	GO:0044238//primary metabolic process	K19892//glucan endo-1,3-beta-glucosidase 4 [EC:3.2.1.39];K19893//glucan endo-1,3-beta-glucosidase 5/6 [EC:3.2.1.39];K19891//glucan endo-1,3-beta-glucosidase 1/2/3 [EC:3.2.1.39]	gi|747073618|ref|XP_011083775.1|//PREDICTED: glucan endo-1,3-beta-glucosidase, acidic isoform PR-Q'-like [Sesamum indicum]
SIN_1021143	Up	NA	GO:0016765//transferase activity, transferring alkyl or aryl (other than methyl) groups;GO:0048037//cofactor binding	GO:0019752//carboxylic acid metabolic process	K01761//methionine-gamma-lyase [EC:4.4.1.11]	gi|747048727|ref|XP_011070383.1|//PREDICTED: methionine gamma-lyase [Sesamum indicum]
SIN_1011590	Up	GO:0031224//intrinsic component of membrane	GO:0016628//oxidoreductase activity, acting on the CH-CH group of donors, NAD or NADP as acceptor;GO:0022857//transmembrane transporter activity	GO:0071702//organic substance transport;GO:0008152//metabolic process	K08145//MFS transporter, SP family, solute carrier family 2 (facilitated glucose transporter), member 8	gi|747073430|ref|XP_011083675.1|//PREDICTED: sugar transporter ERD6-like 6 [Sesamum indicum]
SIN_1012404	Up	NA	NA	NA	K10779//transcriptional regulator ATRX [EC:3.6.4.12];K02964//small subunit ribosomal protein S18e	gi|747066379|ref|XP_011079873.1|//PREDICTED: late embryogenesis abundant protein D-34-like [Sesamum indicum]
SIN_1004204	Up	NA	NA	NA	K00943//dTMP kinase [EC:2.7.4.9]	gi|747101409|ref|XP_011098836.1|//PREDICTED: uncharacterized protein LOC105177396 [Sesamum indicum]
SIN_1010892	Up	NA	NA	NA	K07213//copper chaperone	gi|747043407|ref|XP_011083623.1|//PREDICTED: enolase-phosphatase E1-like [Sesamum indicum]
SIN_1006940	Up	NA	NA	NA	NA	gi|747096125|ref|XP_011095968.1|//PREDICTED: cucumber peeling cupredoxin-like [Sesamum indicum]
SIN_1009999	Up	NA	GO:0008168//methyltransferase activity	NA	K00547//homocysteine S-methyltransferase [EC:2.1.1.10]	gi|747086380|ref|XP_011090688.1|//PREDICTED: homocysteine S-methyltransferase 2 [Sesamum indicum]
SIN_1013556	Up	NA	NA	NA	NA	gi|747063677|ref|XP_011078396.1|//PREDICTED: cucumber peeling cupredoxin [Sesamum indicum]
SIN_1023532	Up	GO:0009506//plasmodesma	GO:0052692//raffinose alpha-galactosidase activity	GO:0034484//raffinose catabolic process	K06617//raffinose synthase [EC:2.4.1.82]	gi|747064600|ref|XP_011078891.1|//PREDICTED: probable galactinol--sucrose galactosyltransferase 2 [Sesamum indicum]
SIN_1007882	Up	NA	NA	NA	K06617//raffinose synthase [EC:2.4.1.82]	gi|747100668|ref|XP_011098436.1|//PREDICTED: galactinol--sucrose galactosyltransferase [Sesamum indicum]
SIN_1023980	Up	NA	NA	NA	NA	gi|659103497|ref|XP_008452629.1|//PREDICTED: uncharacterized protein LOC103493592 [Cucumis melo]
BGI_novel_G001264	Up	GO:0016021//integral component of membrane	GO:0020037//heme binding	NA	NA	gi|747065766|ref|XP_011079537.1|//PREDICTED: uncharacterized protein LOC105163032 [Sesamum indicum]
SIN_1006147	Up	GO:0044424//intracellular part	NA	GO:0008152//metabolic process	K00131//glyceraldehyde-3-phosphate dehydrogenase (NADP+) [EC:1.2.1.9]	gi|747074042|ref|XP_011084003.1|//PREDICTED: NADP-dependent glyceraldehyde-3-phosphate dehydrogenase [Sesamum indicum]
SIN_1023303	Down	NA	GO:0016209//antioxidant activity;GO:0005506//iron ion binding;GO:0003824//catalytic activity	GO:0008152//metabolic process;GO:0006950//response to stress	K00430//peroxidase [EC:1.11.1.7]	gi|747068141|ref|XP_011080818.1|//PREDICTED: uncharacterized protein LOC105163979 [Sesamum indicum]
SIN_1011147	Up	NA	NA	NA	K06700//proteasome inhibitor subunit 1 (PI31)	gi|747094192|ref|XP_011094929.1|//PREDICTED: uncharacterized protein LOC105174502 [Sesamum indicum]
SIN_1011851	Up	NA	NA	NA	K03283//heat shock 70kDa protein 1/8	gi|747065491|ref|XP_011079384.1|//PREDICTED: heat shock 70 kDa protein [Sesamum indicum]
SIN_1010228	Up	NA	NA	NA	NA	NA
SIN_1007367	Up	NA	NA	NA	K05275//pyridoxine 4-dehydrogenase [EC:1.1.1.65]	gi|661886071|emb|CDP10297.1|//unnamed protein product [Coffea canephora];gi|661886073|emb|CDP10299.1|//unnamed protein product [Coffea canephora]
SIN_1016223	Up	NA	NA	NA	NA	NA
SIN_1011668	Up	NA	NA	NA	K16222//Dof zinc finger protein DOF5.5	gi|747073638|ref|XP_011083785.1|//PREDICTED: dof zinc finger protein DOF1.6 [Sesamum indicum]
SIN_1024329	Up	NA	NA	NA	NA	gi|747084425|ref|XP_011089621.1|//PREDICTED: uncharacterized protein At5g48480 [Sesamum indicum]
SIN_1006923	Up	GO:0044464//cell part	NA	GO:0030001//metal ion transport	K14445//solute carrier family 13 (sodium-dependent dicarboxylate transporter), member 2/3/5	gi|747096101|ref|XP_011095955.1|//PREDICTED: tonoplast dicarboxylate transporter [Sesamum indicum]
SIN_1017008	Up	NA	NA	NA	NA	NA
SIN_1016542	Up	NA	NA	NA	K12261//2-hydroxyacyl-CoA lyase 1 [EC:4.1.-.-];K01904//4-coumarate--CoA ligase [EC:6.2.1.12]	gi|747059551|ref|XP_011076162.1|//PREDICTED: oxalate--CoA ligase [Sesamum indicum]
SIN_1006541	Up	NA	NA	NA	NA	gi|747077152|ref|XP_011085684.1|//PREDICTED: ureide permease 1-like [Sesamum indicum]
SIN_1012496	Up	NA	NA	NA	K15382//solute carrier family 50 (sugar transporter)	gi|747066128|ref|XP_011079737.1|//PREDICTED: bidirectional sugar transporter NEC1-like isoform X1 [Sesamum indicum]
SIN_1025961	Up	NA	NA	NA	NA	gi|747089193|ref|XP_011092224.1|//PREDICTED: uncharacterized protein LOC105172478 [Sesamum indicum]
SIN_1011824	Up	NA	GO:0048037//cofactor binding	GO:0008152//metabolic process	K09753//cinnamoyl-CoA reductase [EC:1.2.1.44]	gi|747065416|ref|XP_011079344.1|//PREDICTED: tetraketide alpha-pyrone reductase 1 [Sesamum indicum]
SIN_1009503	Up	NA	GO:0016787//hydrolase activity	NA	K14497//protein phosphatase 2C [EC:3.1.3.16]	gi|747042707|ref|XP_011079888.1|//PREDICTED: protein phosphatase 2C 16-like [Sesamum indicum]
SIN_1008670	Up	NA	NA	NA	K13993//HSP20 family protein	gi|747075875|ref|XP_011084987.1|//PREDICTED: 18.2 kDa class I heat shock protein-like [Sesamum indicum];gi|747075877|ref|XP_011084988.1|//PREDICTED: 17.3 kDa class I heat shock protein-like [Sesamum indicum]
SIN_1022504	Up	NA	GO:0005506//iron ion binding;GO:0016491//oxidoreductase activity	NA	K07428//cytochrome P450, family 4, subfamily X [EC:1.14.14.1];K07426//cytochrome P450, family 4, subfamily B, polypeptide 1 [EC:1.14.14.1]	gi|747072735|ref|XP_011083293.1|//PREDICTED: cytochrome P450 CYP72A219-like [Sesamum indicum]
SIN_1018270	Up	GO:0016021//integral component of membrane	NA	NA	K14207//solute carrier family 38 (sodium-coupled neutral amino acid transporter), member 2	gi|747049673|ref|XP_011070890.1|//PREDICTED: probable sodium-coupled neutral amino acid transporter 6 [Sesamum indicum]
SIN_1016434	Up	NA	NA	NA	K14497//protein phosphatase 2C [EC:3.1.3.16]	NA
SIN_1012446	Up	NA	NA	NA	NA	gi|747066270|ref|XP_011079814.1|//PREDICTED: LOW QUALITY PROTEIN: EID1-like F-box protein 3 [Sesamum indicum]
SIN_1010154	Up	NA	NA	NA	K12937//cyanidin-3-O-glucoside 2''-O-glucuronosyltransferase [EC:2.4.1.254]	gi|747086785|ref|XP_011090908.1|//PREDICTED: beta-D-glucosyl crocetin beta-1,6-glucosyltransferase-like [Sesamum indicum]
SIN_1022077	Up	NA	NA	NA	K01054//acylglycerol lipase [EC:3.1.1.23]	gi|747053947|ref|XP_011073157.1|//PREDICTED: monoglyceride lipase-like [Sesamum indicum]
SIN_1006680	Up	GO:0031224//intrinsic component of membrane	GO:0022857//transmembrane transporter activity	GO:0006810//transport	K08150//MFS transporter, SP family, solute carrier family 2 (myo-inositol transporter), member 13	gi|747097287|ref|XP_011096602.1|//PREDICTED: probable inositol transporter 2 isoform X1 [Sesamum indicum]
SIN_1016507	Up	NA	NA	NA	K15746//beta-carotene 3-hydroxylase [EC:1.14.13.129]	NA
BGI_novel_G000136	Up	NA	GO:0016491//oxidoreductase activity	GO:0055114//oxidation-reduction process	K15095//(+)-neomenthol dehydrogenase [EC:1.1.1.208]	gi|747045566|ref|XP_011094713.1|//PREDICTED: uncharacterized protein LOC105174340 [Sesamum indicum]
SIN_1012050	Up	NA	NA	NA	NA	gi|747060302|ref|XP_011076576.1|//PREDICTED: uncharacterized protein LOC105160786 [Sesamum indicum]
SIN_1014499	Up	GO:0031224//intrinsic component of membrane	NA	GO:0006810//transport	K08202//MFS transporter, OCT family, solute carrier family 22 (organic cation transporter), member 4/5	gi|747094890|ref|XP_011095303.1|//PREDICTED: organic cation/carnitine transporter 4 [Sesamum indicum]
SIN_1023905	Up	NA	NA	NA	K14771//U3 small nucleolar RNA-associated protein 19	gi|747047742|ref|XP_011069850.1|//PREDICTED: EG45-like domain containing protein [Sesamum indicum]
SIN_1007366	Up	NA	NA	NA	K05275//pyridoxine 4-dehydrogenase [EC:1.1.1.65]	gi|661886077|emb|CDP10303.1|//unnamed protein product [Coffea canephora];gi|802599783|ref|XP_012072592.1|//PREDICTED: probable aldo-keto reductase 2 isoform X1 [Jatropha curcas]
SIN_1012072	Up	NA	GO:0043167//ion binding;GO:0016798//hydrolase activity, acting on glycosyl bonds	GO:0044238//primary metabolic process	K07407//alpha-galactosidase [EC:3.2.1.22]	gi|747060337|ref|XP_011076595.1|//PREDICTED: alpha-galactosidase-like [Sesamum indicum]
SIN_1017313	Up	NA	NA	NA	NA	NA
SIN_1012566	Up	NA	GO:0016157//sucrose synthase activity;GO:0035251//UDP-glucosyltransferase activity	GO:0005984//disaccharide metabolic process;GO:0005985//sucrose metabolic process	K00695//sucrose synthase [EC:2.4.1.13]	gi|747066554|ref|XP_011079962.1|//PREDICTED: sucrose synthase 2, partial [Sesamum indicum]
SIN_1016160	Up	NA	NA	NA	K01206//alpha-L-fucosidase [EC:3.2.1.51]	gi|747050572|ref|XP_011071364.1|//PREDICTED: desiccation-related protein PCC13-62-like [Sesamum indicum]
SIN_1008669	Up	NA	NA	NA	K13993//HSP20 family protein	gi|747075877|ref|XP_011084988.1|//PREDICTED: 17.3 kDa class I heat shock protein-like [Sesamum indicum]
BGI_novel_G000320	Up	NA	NA	NA	K09286//EREBP-like factor	gi|747092494|ref|XP_011094016.1|//PREDICTED: ethylene-responsive transcription factor ERF017-like [Sesamum indicum]
SIN_1022224	Up	NA	NA	GO:0050896//response to stimulus;GO:0009415//response to water;GO:0006950//response to stress	NA	gi|747072535|ref|XP_011083184.1|//PREDICTED: LOW QUALITY PROTEIN: dehydrin DHN1 [Sesamum indicum]
SIN_1021800	Up	NA	NA	NA	K14516//ethylene-responsive transcription factor 1	gi|747054608|ref|XP_011073519.1|//PREDICTED: ethylene-responsive transcription factor 1B-like [Sesamum indicum]
SIN_1009060	Up	GO:0044424//intracellular part	GO:0016859//cis-trans isomerase activity;GO:0005488//binding	GO:0044267//cellular protein metabolic process	K01802//peptidylprolyl isomerase [EC:5.2.1.8]	gi|747056824|ref|XP_011074689.1|//PREDICTED: peptidyl-prolyl cis-trans isomerase [Sesamum indicum]
SIN_1010213	Up	NA	NA	NA	NA	gi|747050709|ref|XP_011071436.1|//PREDICTED: uncharacterized protein LOC105156884 [Sesamum indicum]
SIN_1003353	Up	NA	NA	NA	K07910//Ras-related protein Rab-18;K19791//iron transport multicopper oxidase	gi|747061013|ref|XP_011076960.1|//PREDICTED: monocopper oxidase-like protein SKU5 [Sesamum indicum];gi|747060900|ref|XP_011076900.1|//PREDICTED: ras-related protein RABC2a-like [Sesamum indicum]
SIN_1003789	Up	GO:0044424//intracellular part	GO:0016702//oxidoreductase activity, acting on single donors with incorporation of molecular oxygen, incorporation of two atoms of oxygen;GO:0043169//cation binding	GO:0006558//L-phenylalanine metabolic process;GO:0006570//tyrosine metabolic process	K00457//4-hydroxyphenylpyruvate dioxygenase [EC:1.13.11.27]	gi|747104628|ref|XP_011100558.1|//PREDICTED: 4-hydroxyphenylpyruvate dioxygenase isoform X1 [Sesamum indicum]
SIN_1024147	Up	GO:0009536//plastid	GO:0016831//carboxy-lyase activity;GO:0016491//oxidoreductase activity	GO:0015977//carbon fixation;GO:0043094//cellular metabolic compound salvage	K01602//ribulose-bisphosphate carboxylase small chain [EC:4.1.1.39]	gi|747084905|ref|XP_011089882.1|//PREDICTED: ribulose bisphosphate carboxylase small chain, chloroplastic-like [Sesamum indicum]
SIN_1025510	Up	NA	NA	NA	NA	gi|747102855|ref|XP_011099606.1|//PREDICTED: LOW QUALITY PROTEIN: uncharacterized protein LOC105177984 [Sesamum indicum]
SIN_1016541	Up	NA	NA	NA	NA	gi|747059549|ref|XP_011076161.1|//PREDICTED: uncharacterized protein LOC105160472 [Sesamum indicum]
SIN_1014280	Up	GO:0016020//membrane	GO:0032559//adenyl ribonucleotide binding;GO:0019787//ubiquitin-like protein transferase activity	GO:0032446//protein modification by small protein conjugation;GO:0019941//modification-dependent protein catabolic process	K06689//ubiquitin-conjugating enzyme E2 D [EC:2.3.2.23]	gi|747095517|ref|XP_011095637.1|//PREDICTED: ubiquitin-conjugating enzyme E2 28-like [Sesamum indicum]
SIN_1013540	Up	NA	GO:0003824//catalytic activity	NA	K06617//raffinose synthase [EC:2.4.1.82]	gi|747063651|ref|XP_011078382.1|//PREDICTED: probable galactinol--sucrose galactosyltransferase 6 [Sesamum indicum]
SIN_1015931	Up	NA	NA	NA	K05275//pyridoxine 4-dehydrogenase [EC:1.1.1.65];K09338//homeobox-leucine zipper protein	gi|747055396|ref|XP_011073936.1|//PREDICTED: auxin-induced protein PCNT115-like [Sesamum indicum]
SIN_1007240	Up	GO:0044424//intracellular part	GO:0046914//transition metal ion binding;GO:0016868//intramolecular transferase activity, phosphotransferases	GO:0006006//glucose metabolic process	K15633//2,3-bisphosphoglycerate-independent phosphoglycerate mutase [EC:5.4.2.12]	gi|747104496|ref|XP_011100487.1|//PREDICTED: 2,3-bisphosphoglycerate-independent phosphoglycerate mutase-like [Sesamum indicum]
SIN_1016159	Up	NA	NA	NA	K01206//alpha-L-fucosidase [EC:3.2.1.51]	NA
SIN_1012474	Up	NA	NA	NA	K14493//gibberellin receptor GID1 [EC:3.-.-.-]	gi|747066193|ref|XP_011079771.1|//PREDICTED: gibberellin receptor GID1B-like [Sesamum indicum]
SIN_1010757	Up	NA	NA	NA	K14794//ribosomal RNA-processing protein 12	gi|747043099|ref|XP_011082070.1|//PREDICTED: uncharacterized protein LOC105164931 [Sesamum indicum]
SIN_1026437	Up	NA	GO:0004738//pyruvate dehydrogenase activity;GO:0004739//pyruvate dehydrogenase (acetyl-transferring) activity	GO:0008152//metabolic process;GO:0055114//oxidation-reduction process;GO:0006086//acetyl-CoA biosynthetic process from pyruvate	K00162//pyruvate dehydrogenase E1 component beta subunit [EC:1.2.4.1]	gi|747079309|ref|XP_011086850.1|//PREDICTED: pyruvate dehydrogenase E1 component subunit beta-1, mitochondrial-like [Sesamum indicum]
SIN_1018329	Up	NA	NA	NA	NA	NA
SIN_1007611	Up	NA	NA	NA	K14397//cleavage and polyadenylation specificity factor subunit 5	gi|747063018|ref|XP_011078041.1|//PREDICTED: pre-mRNA cleavage factor Im 25 kDa subunit 1 [Sesamum indicum]
SIN_1009320	Up	NA	NA	NA	K16223//protein FLOWERING LOCUS T	gi|747075312|ref|XP_011084685.1|//PREDICTED: protein HEADING DATE 3A-like [Sesamum indicum]
SIN_1012768	Up	NA	NA	NA	NA	gi|747071195|ref|XP_011082454.1|//PREDICTED: late embryogenesis abundant protein Lea5 [Sesamum indicum]
SIN_1008679	Up	NA	NA	NA	K13993//HSP20 family protein	gi|747075865|ref|XP_011084982.1|//PREDICTED: 17.8 kDa class I heat shock protein-like [Sesamum indicum]
SIN_1013611	Up	NA	GO:0000166//nucleotide binding;GO:0017111//nucleoside-triphosphatase activity	NA	K05681//ATP-binding cassette, subfamily G (WHITE), member 2	gi|747042244|ref|XP_011077437.1|//PREDICTED: ABC transporter G family member 21 [Sesamum indicum]
SIN_1019077	Up	NA	NA	NA	K08176//MFS transporter, PHS family, inorganic phosphate transporter;K03509//DNA polymerase eta [EC:2.7.7.7]	gi|747087902|ref|XP_011091510.1|//PREDICTED: uncharacterized protein LOC105171936 [Sesamum indicum]
SIN_1018354	Up	NA	NA	NA	K09422//myb proto-oncogene protein, plant	NA
SIN_1012222	Up	NA	GO:0004721//phosphoprotein phosphatase activity	NA	K14497//protein phosphatase 2C [EC:3.1.3.16]	gi|747060707|ref|XP_011076792.1|//PREDICTED: protein phosphatase 2C 37-like [Sesamum indicum]
SIN_1022536	Up	NA	NA	NA	NA	gi|661890527|emb|CDP06024.1|//unnamed protein product [Coffea canephora];gi|697156743|ref|XP_009587122.1|//PREDICTED: pathogen-related protein [Nicotiana tomentosiformis]
SIN_1026787	Up	NA	GO:0003677//DNA binding	GO:0006351//transcription, DNA-templated	K09338//homeobox-leucine zipper protein	gi|747078478|ref|XP_011086401.1|//PREDICTED: homeobox-leucine zipper protein HAT5 [Sesamum indicum]
SIN_1019519	Up	NA	NA	NA	NA	gi|747100505|ref|XP_011098342.1|//PREDICTED: NAC domain-containing protein 72-like [Sesamum indicum]
SIN_1025705	Up	NA	NA	NA	K00517;K13260//isoflavone 2'-hydroxylase [EC:1.14.13.89]	gi|747102370|ref|XP_011099348.1|//PREDICTED: cytochrome P450 81E8-like [Sesamum indicum];gi|747102372|ref|XP_011099350.1|//PREDICTED: cytochrome P450 81E8-like [Sesamum indicum]
SIN_1025394	Up	NA	NA	NA	NA	gi|747103119|ref|XP_011099747.1|//PREDICTED: uncharacterized protein LOC105178088 [Sesamum indicum]
SIN_1013295	Up	NA	NA	NA	K03875//F-box and leucine-rich repeat protein 1 (S-phase kinase-associated protein 2)	gi|747046962|ref|XP_011101915.1|//PREDICTED: F-box protein SKP2A-like [Sesamum indicum]
SIN_1018203	Up	NA	NA	NA	K12581//CCR4-NOT transcription complex subunit 7/8;K02437//glycine cleavage system H protein;K13126//polyadenylate-binding protein;K05941//glutathione gamma-glutamylcysteinyltransferase [EC:2.3.2.15];K01054//acylglycerol lipase [EC:3.1.1.23]	gi|747049858|ref|XP_011070984.1|//PREDICTED: NAC transcription factor 29-like [Sesamum indicum]
SIN_1004212	Up	NA	GO:0032559//adenyl ribonucleotide binding	NA	K03593//ATP-binding protein involved in chromosome partitioning	gi|747101395|ref|XP_011098827.1|//PREDICTED: cytosolic Fe-S cluster assembly factor NBP35-like [Sesamum indicum]
SIN_1004093	Up	NA	NA	NA	NA	gi|747098884|ref|XP_011097475.1|//PREDICTED: uncharacterized protein LOC105176389 [Sesamum indicum]
SIN_1001485	Up	NA	GO:0005102//receptor binding	NA	NA	gi|747106400|ref|XP_011101491.1|//PREDICTED: putative phytosulfokines 6 [Sesamum indicum]
SIN_1011011	Down	NA	NA	NA	K00430//peroxidase [EC:1.11.1.7]	gi|747094534|ref|XP_011095107.1|//PREDICTED: cationic peroxidase 1-like [Sesamum indicum]
SIN_1008978	Up	GO:0044424//intracellular part	GO:0016616//oxidoreductase activity, acting on the CH-OH group of donors, NAD or NADP as acceptor;GO:0046914//transition metal ion binding	GO:0008152//metabolic process	K18857//alcohol dehydrogenase class-P [EC:1.1.1.1]	gi|747056998|ref|XP_011074782.1|//PREDICTED: alcohol dehydrogenase 1 [Sesamum indicum]
SIN_1016710	Up	NA	NA	NA	K08150//MFS transporter, SP family, solute carrier family 2 (myo-inositol transporter), member 13	NA
SIN_1021308	Up	NA	NA	NA	K13459//disease resistance protein RPS2	NA
SIN_1005882	Up	NA	NA	NA	K09338//homeobox-leucine zipper protein	gi|747059095|ref|XP_011075911.1|//PREDICTED: homeobox-leucine zipper protein ATHB-12-like [Sesamum indicum]
SIN_1021043	Up	NA	NA	GO:0000003//reproduction	NA	gi|747048468|ref|XP_011070248.1|//PREDICTED: expansin-like B1 [Sesamum indicum]
SIN_1008773	Up	GO:0009536//plastid	GO:0046914//transition metal ion binding;GO:0016491//oxidoreductase activity	NA	K00522//ferritin heavy chain [EC:1.16.3.2]	gi|747075652|ref|XP_011084870.1|//PREDICTED: ferritin-2, chloroplastic [Sesamum indicum]
SIN_1006205	Up	NA	NA	NA	NA	gi|747057812|ref|XP_011075226.1|//PREDICTED: uncharacterized protein LOC105159742 [Sesamum indicum]
SIN_1014818	Up	NA	NA	NA	K10260//F-box and WD-40 domain protein 7;K03362//F-box and WD-40 domain protein 1/11;K14963//COMPASS component SWD3;K16794//platelet-activating factor acetylhydrolase IB subunit alpha	gi|747082831|ref|XP_011088756.1|//PREDICTED: guanine nucleotide-binding protein subunit beta-like protein [Sesamum indicum]
SIN_1025432	Up	NA	NA	NA	K14488//SAUR family protein	gi|747103863|ref|XP_011100140.1|//PREDICTED: auxin-induced protein 6B-like [Sesamum indicum]
BGI_novel_G000815	Up	NA	NA	NA	NA	gi|747054179|ref|XP_011073284.1|//PREDICTED: succinate dehydrogenase assembly factor 2, mitochondrial [Sesamum indicum]
SIN_1006002	Up	NA	NA	NA	NA	gi|747080100|ref|XP_011087287.1|//PREDICTED: mini zinc finger protein 2 [Sesamum indicum]
SIN_1025925	Up	NA	GO:0016757//transferase activity, transferring glycosyl groups;GO:0016740//transferase activity	NA	K18819//inositol 3-alpha-galactosyltransferase [EC:2.4.1.123]	gi|747089111|ref|XP_011092179.1|//PREDICTED: galactinol synthase 2-like [Sesamum indicum]
SIN_1004244	Up	NA	NA	NA	NA	gi|747072859|ref|XP_011083365.1|//PREDICTED: uncharacterized protein LOC105165908 isoform X1 [Sesamum indicum];gi|747072861|ref|XP_011083366.1|//PREDICTED: uncharacterized protein LOC105165908 isoform X2 [Sesamum indicum]
SIN_1007614	Up	NA	NA	NA	K14497//protein phosphatase 2C [EC:3.1.3.16]	gi|747063008|ref|XP_011078036.1|//PREDICTED: probable protein phosphatase 2C 50 [Sesamum indicum]
SIN_1003210	Up	NA	NA	NA	NA	gi|747043743|ref|XP_011085486.1|//PREDICTED: uncharacterized protein LOC105167450 [Sesamum indicum]
SIN_1011146	Up	NA	NA	NA	NA	gi|747094194|ref|XP_011094930.1|//PREDICTED: uncharacterized protein LOC105174503 [Sesamum indicum]
SIN_1026094	Up	GO:0031224//intrinsic component of membrane;GO:0031967//organelle envelope	GO:0043169//cation binding;GO:0003824//catalytic activity	GO:0006091//generation of precursor metabolites and energy;GO:0032501//multicellular organismal process	K17893//ubiquinol oxidase [EC:1.10.3.11]	gi|747089558|ref|XP_011092423.1|//PREDICTED: ubiquinol oxidase, mitochondrial [Sesamum indicum]
SIN_1023328	Up	NA	GO:0016709//oxidoreductase activity, acting on paired donors, with incorporation or reduction of molecular oxygen, NAD(P)H as one donor, and incorporation of one atom of oxygen;GO:0005506//iron ion binding	GO:0008152//metabolic process	K00487//trans-cinnamate 4-monooxygenase [EC:1.14.13.11]	gi|747067824|ref|XP_011080651.1|//PREDICTED: trans-cinnamate 4-monooxygenase-like [Sesamum indicum]
SIN_1023281	Up	NA	GO:0016787//hydrolase activity	NA	K14497//protein phosphatase 2C [EC:3.1.3.16]	gi|747067906|ref|XP_011080695.1|//PREDICTED: probable protein phosphatase 2C 24 [Sesamum indicum]
SIN_1014554	Up	NA	NA	NA	K12581//CCR4-NOT transcription complex subunit 7/8;K02437//glycine cleavage system H protein;K13126//polyadenylate-binding protein;K05941//glutathione gamma-glutamylcysteinyltransferase [EC:2.3.2.15];K01054//acylglycerol lipase [EC:3.1.1.23]	gi|747094778|ref|XP_011095243.1|//PREDICTED: NAC domain-containing protein 72-like [Sesamum indicum]
SIN_1009626	Up	NA	NA	NA	NA	gi|747043003|ref|XP_011081400.1|//PREDICTED: uncharacterized protein LOC105164444 [Sesamum indicum];gi|747054449|ref|XP_011073432.1|//PREDICTED: uncharacterized protein LOC105158384 [Sesamum indicum]
SIN_1020885	Up	NA	NA	NA	K13993//HSP20 family protein	NA
SIN_1017838	Up	GO:0005576//extracellular region	NA	GO:0006952//defense response;GO:0050896//response to stimulus;GO:0009607//response to biotic stimulus	K14297//nuclear pore complex protein Nup98-Nup96;K12173//BRCA1-A complex subunit BRE	gi|747041297|ref|XP_011072299.1|//PREDICTED: thaumatin-like protein [Sesamum indicum];gi|747041295|ref|XP_011072290.1|//PREDICTED: thaumatin-like protein [Sesamum indicum]
SIN_1005791	Up	NA	NA	NA	K17609//nucleoredoxin [EC:1.8.1.8]	gi|747072993|ref|XP_011083440.1|//PREDICTED: probable nucleoredoxin 2 [Sesamum indicum]
SIN_1023510	Up	NA	NA	NA	K13495//cis-zeatin O-glucosyltransferase [EC:2.4.1.215]	gi|747064642|ref|XP_011078914.1|//PREDICTED: zeatin O-xylosyltransferase-like [Sesamum indicum]
SIN_1009170	Up	NA	GO:0003796//lysozyme activity;GO:0004553//hydrolase activity, hydrolyzing O-glycosyl compounds;GO:0043167//ion binding	GO:0044238//primary metabolic process;GO:0005975//carbohydrate metabolic process	K01183//chitinase [EC:3.2.1.14]	gi|747074927|ref|XP_011084476.1|//PREDICTED: acidic endochitinase SE2-like [Sesamum indicum]
SIN_1003499	Down	NA	GO:0016798//hydrolase activity, acting on glycosyl bonds	NA	K01188//beta-glucosidase [EC:3.2.1.21]	gi|747092744|ref|XP_011094151.1|//PREDICTED: raucaffricine-O-beta-D-glucosidase-like [Sesamum indicum]
SIN_1010917	Up	NA	NA	NA	NA	gi|747043469|ref|XP_011083933.1|//PREDICTED: uncharacterized protein LOC105166323 [Sesamum indicum]
SIN_1016444	Up	NA	NA	NA	NA	gi|747059316|ref|XP_011076032.1|//PREDICTED: uncharacterized protein LOC105160385 [Sesamum indicum]
SIN_1019915	Up	NA	NA	NA	NA	gi|747076994|ref|XP_011085594.1|//PREDICTED: transcription factor WER-like [Sesamum indicum]
