# Supplementary material for: Transcriptomic, biochemical and physio-anatomical investigations shed more light on responses to drought stress in two contrasting sesame genotypes
Source: Sci Rep. 2017 Aug 18;7:8755. doi: 10.1038/s41598-017-09397-6 (PMC5562740; doi:10.1038/s41598-017-09397-6)
Supplement: Supplementary file 4 — Supplementary Table S4 [file 41598_2017_9397_MOESM4_ESM.xls]

## Sheet: Feuil1
Transcriptomic, biochemical and physio-anatomical investigations shed more light on responses to drought stress in two contrasting sesame genotypes
Komivi Dossa1,2,3, Donghua Li1, Linhai Wang1, Xiaomin Zheng4, Aili Liu1, Jingyin Yu1, Xin Wei1, Rong Zhou1, Daniel Fonceka2,5, Diaga Diouf3, Boshou Liao1, Ndiaga Cissé2 & Xiurong Zhang1
Supplementary Table S4. Specific DEGs to DT during drought stress period
GeneID	Cellular Component	Molecular Function	Biological Process	Kegg Orthology	Nr Description	Up/Down-Regulation
BGI_novel_G000753	NA	NA	NA	NA	gi|590664041|ref|XP_007036389.1|//Uncharacterized protein TCM_012229 [Theobroma cacao]	Down
BGI_novel_G001127	NA	NA	NA	K06699//proteasome activator subunit 4;K12472//epidermal growth factor receptor substrate 15	gi|747070045|ref|XP_011081829.1|//PREDICTED: dehydration-responsive protein RD22 [Sesamum indicum]	Down
BGI_novel_G001242	GO:0005634//nucleus;GO:0000786//nucleosome	GO:0003677//DNA binding;GO:0046982//protein heterodimerization activity	NA	K11251//histone H2A	gi|747066189|ref|XP_011079769.1|//PREDICTED: histone H2AX-like [Sesamum indicum]	Down
BGI_novel_G001683	NA	NA	NA	K04730//interleukin-1 receptor-associated kinase 1 [EC:2.7.11.1]	gi|747101779|ref|XP_011099029.1|//PREDICTED: receptor-like protein kinase FERONIA [Sesamum indicum]	Down
SIN_1000140	NA	NA	NA	K17046//protein DEK	gi|747108167|ref|XP_011069396.1|//PREDICTED: protein DEK-like [Sesamum indicum]	Down
SIN_1000175	NA	GO:0016740//transferase activity	NA	K18848//indole-3-acetate O-methyltransferase [EC:2.1.1.278]	gi|747108137|ref|XP_011069379.1|//PREDICTED: probable S-adenosylmethionine-dependent methyltransferase At5g38100 [Sesamum indicum]	Down
SIN_1001258	NA	NA	NA	NA	gi|747070876|ref|XP_011082282.1|//PREDICTED: uncharacterized protein LOC105165106 [Sesamum indicum]	Down
SIN_1001371	NA	NA	NA	K14692//solute carrier family 30 (zinc transporter), member 5/7;K15191//La-related protein 7;K12135//zinc finger protein CONSTANS	gi|747096508|ref|XP_011096179.1|//PREDICTED: zinc finger protein CONSTANS-LIKE 1-like isoform X2 [Sesamum indicum];gi|747096506|ref|XP_011096178.1|//PREDICTED: zinc finger protein CONSTANS-LIKE 1-like isoform X1 [Sesamum indicum]	Down
SIN_1001376	NA	NA	NA	K04733//interleukin-1 receptor-associated kinase 4 [EC:2.7.11.1];K04730//interleukin-1 receptor-associated kinase 1 [EC:2.7.11.1]	gi|747096501|ref|XP_011096175.1|//PREDICTED: G-type lectin S-receptor-like serine/threonine-protein kinase At1g11330 [Sesamum indicum]	Down
SIN_1001581	NA	GO:0034062//RNA polymerase activity;GO:0005488//binding	NA	K11699//RNA-dependent RNA polymerase [EC:2.7.7.48]	gi|747058679|ref|XP_011075687.1|//PREDICTED: probable RNA-dependent RNA polymerase 1 [Sesamum indicum]	Down
SIN_1001592	NA	NA	NA	NA	gi|747087362|ref|XP_011091221.1|//PREDICTED: putative DNA-binding protein ESCAROLA [Sesamum indicum]	Down
SIN_1001651	GO:0044464//cell part	NA	NA	NA	gi|747061485|ref|XP_011077214.1|//PREDICTED: expansin-A6-like [Sesamum indicum]	Down
SIN_1001782	NA	NA	NA	K20298//vacuolar protein sorting-associated protein 52;K01180//endo-1,3(4)-beta-glucanase [EC:3.2.1.6];K02184//formin 2	gi|747097107|ref|XP_011096504.1|//PREDICTED: uncharacterized protein LOC105175673 [Sesamum indicum]	Down
SIN_1001825	NA	GO:0016853//isomerase activity	NA	K15813//beta-amyrin synthase [EC:5.4.99.39]	gi|747097215|ref|XP_011096562.1|//PREDICTED: dammarenediol II synthase-like [Sesamum indicum]	Down
SIN_1002325	NA	NA	NA	K12486//stromal membrane-associated protein;K19938//rabphilin-3A;K01652//acetolactate synthase I/II/III large subunit [EC:2.2.1.6];K03511//DNA polymerase kappa [EC:2.7.7.7]	gi|747073252|ref|XP_011083585.1|//PREDICTED: synaptotagmin-2 [Sesamum indicum]	Down
SIN_1002405	NA	GO:0008233//peptidase activity	GO:0008152//metabolic process	K08653//membrane-bound transcription factor site-1 protease [EC:3.4.21.112];K13199//plasminogen activator inhibitor 1 RNA-binding protein;K12663//Delta(3,5)-Delta(2,4)-dienoyl-CoA isomerase [EC:5.3.3.-];K01183//chitinase [EC:3.2.1.14]	gi|747047385|ref|XP_011069660.1|//PREDICTED: subtilisin-like protease [Sesamum indicum]	Down
SIN_1002610	NA	NA	NA	K09286//EREBP-like factor	gi|747105657|ref|XP_011101099.1|//PREDICTED: ethylene-responsive transcription factor ERF107-like [Sesamum indicum]	Down
SIN_1002759	NA	NA	NA	K18835//WRKY transcription factor 2;K16225//probable WRKY transcription factor 52	gi|747105499|ref|XP_011101023.1|//PREDICTED: probable WRKY transcription factor 53 [Sesamum indicum]	Down
SIN_1002762	NA	NA	NA	K14692//solute carrier family 30 (zinc transporter), member 5/7;K14689//solute carrier family 30 (zinc transporter), member 2	gi|747105505|ref|XP_011101026.1|//PREDICTED: uncharacterized protein LOC105179128 [Sesamum indicum]	Down
SIN_1002965	NA	NA	NA	NA	gi|661883516|emb|CDP12860.1|//unnamed protein product [Coffea canephora]	Down
SIN_1003097	NA	NA	NA	NA	gi|747099441|ref|XP_011097775.1|//PREDICTED: uncharacterized protein LOC105176605 [Sesamum indicum]	Up
SIN_1003165	NA	GO:0046872//metal ion binding	NA	K19042//E3 ubiquitin-protein ligase BOI and related proteins [EC:2.3.2.27]	gi|747095622|ref|XP_011095693.1|//PREDICTED: probable BOI-related E3 ubiquitin-protein ligase 2 [Sesamum indicum]	Down
SIN_1003219	NA	NA	NA	K15502//serine/threonine-protein phosphatase 6 regulatory ankyrin repeat subunit A;K19044//E3 ubiquitin-protein ligase XBAT32/33 [EC:2.3.2.27];K06694//26S proteasome non-ATPase regulatory subunit 10	gi|747043896|ref|XP_011086209.1|//PREDICTED: ankyrin repeat-containing protein At3g12360-like [Sesamum indicum]	Up
SIN_1003309	NA	GO:0016879//ligase activity, forming carbon-nitrogen bonds;GO:0032559//adenyl ribonucleotide binding	GO:0006464//cellular protein modification process	K06688//ubiquitin-conjugating enzyme E2 C [EC:2.3.2.23]	gi|747067323|ref|XP_011080377.1|//PREDICTED: ubiquitin-conjugating enzyme E2 19 [Sesamum indicum]	Down
SIN_1003367	NA	GO:0004672//protein kinase activity	NA	K08286//protein-serine/threonine kinase [EC:2.7.11.-]	gi|747061017|ref|XP_011076962.1|//PREDICTED: serine/threonine-protein kinase D6PKL1-like [Sesamum indicum]	Down
SIN_1003504	NA	NA	NA	K12471//epsin;K02882//large subunit ribosomal protein L18Ae	gi|747092750|ref|XP_011094154.1|//PREDICTED: aspartic proteinase CDR1 [Sesamum indicum];gi|747092633|ref|XP_011094091.1|//PREDICTED: uncharacterized protein LOC105173886 [Sesamum indicum]	Down
SIN_1003614	NA	NA	NA	K01648//ATP citrate (pro-S)-lyase [EC:2.3.3.8]	gi|747105000|ref|XP_011100760.1|//PREDICTED: ATP-citrate synthase beta chain protein 2 [Sesamum indicum]	Down
SIN_1003703	NA	NA	NA	K16222//Dof zinc finger protein DOF5.5	gi|747102293|ref|XP_011099306.1|//PREDICTED: dof zinc finger protein DOF3.4 [Sesamum indicum]	Down
SIN_1003751	NA	GO:0003824//catalytic activity	NA	K15889//prenylcysteine alpha-carboxyl methylesterase [EC:3.1.1.-]	gi|747102265|ref|XP_011099292.1|//PREDICTED: isoprenylcysteine alpha-carbonyl methylesterase ICME [Sesamum indicum]	Up
SIN_1003756	NA	GO:0008422//beta-glucosidase activity;GO:0004553//hydrolase activity, hydrolyzing O-glycosyl compounds;GO:0043167//ion binding	GO:0044238//primary metabolic process;GO:0005975//carbohydrate metabolic process	K19892//glucan endo-1,3-beta-glucosidase 4 [EC:3.2.1.39];K19891//glucan endo-1,3-beta-glucosidase 1/2/3 [EC:3.2.1.39]	gi|661888830|emb|CDP07273.1|//unnamed protein product [Coffea canephora];gi|641866480|gb|KDO85165.1|//hypothetical protein CISIN_1g011390mg [Citrus sinensis]	Down
SIN_1003798	NA	NA	NA	NA	gi|747104655|ref|XP_011100572.1|//PREDICTED: uncharacterized protein LOC105178735 [Sesamum indicum]	Down
SIN_1003872	GO:0005576//extracellular region	GO:0043169//cation binding;GO:0016682//oxidoreductase activity, acting on diphenols and related substances as donors, oxygen as acceptor	GO:0009808//lignin metabolic process	K05909//laccase [EC:1.10.3.2]	gi|747062173|ref|XP_011077581.1|//PREDICTED: laccase-4-like [Sesamum indicum]	Down
SIN_1004026	NA	NA	NA	NA	gi|747098648|ref|XP_011097345.1|//PREDICTED: BAG family molecular chaperone regulator 1-like [Sesamum indicum]	Down
SIN_1004211	GO:0044424//intracellular part	GO:0000166//nucleotide binding	GO:0006007//glucose catabolic process	K00134//glyceraldehyde 3-phosphate dehydrogenase [EC:1.2.1.12]	gi|747101397|ref|XP_011098828.1|//PREDICTED: glyceraldehyde-3-phosphate dehydrogenase, cytosolic-like [Sesamum indicum];gi|747101395|ref|XP_011098827.1|//PREDICTED: cytosolic Fe-S cluster assembly factor NBP35-like [Sesamum indicum]	Down
SIN_1004295	NA	GO:0005515//protein binding	NA	K06630//14-3-3 protein epsilon	gi|747098999|ref|XP_011097537.1|//PREDICTED: 14-3-3-like protein 16R [Sesamum indicum]	Down
SIN_1004334	NA	NA	NA	K00232//acyl-CoA oxidase [EC:1.3.3.6]	gi|747099103|ref|XP_011097594.1|//PREDICTED: acyl-coenzyme A oxidase 2, peroxisomal [Sesamum indicum]	Up
SIN_1004394	NA	NA	NA	K19519//transforming growth factor-beta-induced protein	gi|747093721|ref|XP_011094679.1|//PREDICTED: fasciclin-like arabinogalactan protein 12 [Sesamum indicum]	Down
SIN_1004418	NA	NA	NA	K09422//myb proto-oncogene protein, plant;K11111//telomeric repeat-binding factor 2;K03255//protein TIF31	gi|747093654|ref|XP_011094643.1|//PREDICTED: uncharacterized protein LOC105174291 isoform X1 [Sesamum indicum]	Down
SIN_1004448	GO:0030312//external encapsulating structure;GO:0005576//extracellular region	GO:0016758//transferase activity, transferring hexosyl groups;GO:0016798//hydrolase activity, acting on glycosyl bonds	GO:0044042//glucan metabolic process	K08235//xyloglucan:xyloglucosyl transferase [EC:2.4.1.207]	gi|747093569|ref|XP_011094597.1|//PREDICTED: probable xyloglucan endotransglucosylase/hydrolase protein 32 [Sesamum indicum]	Down
SIN_1004588	NA	NA	NA	NA	gi|747090147|ref|XP_011092750.1|//PREDICTED: transmembrane protein 45B [Sesamum indicum]	Down
SIN_1004604	NA	NA	NA	K13258//2-hydroxyisoflavanone dehydratase [EC:4.2.1.105];K20506//tuliposide A-converting enzyme [EC:4.2.99.22]	gi|747090423|ref|XP_011092899.1|//PREDICTED: 2-hydroxyisoflavanone dehydratase-like [Sesamum indicum]	Down
SIN_1004716	NA	NA	NA	K10258//very-long-chain enoyl-CoA reductase [EC:1.3.1.93]	gi|747074523|ref|XP_011084255.1|//PREDICTED: very-long-chain enoyl-CoA reductase-like [Sesamum indicum]	Down
SIN_1004730	NA	GO:0016837//carbon-oxygen lyase activity, acting on polysaccharides	NA	K01728//pectate lyase [EC:4.2.2.2]	gi|747074547|ref|XP_011084268.1|//PREDICTED: probable pectate lyase 18 [Sesamum indicum]	Down
SIN_1004952	NA	GO:0016740//transferase activity	NA	NA	gi|747099528|ref|XP_011097818.1|//PREDICTED: long-chain-alcohol O-fatty-acyltransferase [Sesamum indicum]	Down
SIN_1004960	NA	GO:0008017//microtubule binding	GO:0000226//microtubule cytoskeleton organization;GO:0000910//cytokinesis	K16732//protein regulator of cytokinesis 1	gi|747099548|ref|XP_011097829.1|//PREDICTED: 65-kDa microtubule-associated protein 1 [Sesamum indicum]	Down
SIN_1005077	NA	GO:0003824//catalytic activity	GO:0008152//metabolic process	K04124//gibberellin 3-beta-dioxygenase [EC:1.14.11.15]	gi|747052317|ref|XP_011072274.1|//PREDICTED: gibberellin 3-beta-dioxygenase 1-like [Sesamum indicum]	Down
SIN_1005121	NA	GO:0003824//catalytic activity	NA	K14611//solute carrier family 23 (nucleobase transporter), member 1/2;K08234//glyoxylase I family protein	gi|747052234|ref|XP_011072230.1|//PREDICTED: uncharacterized protein LOC105157526 [Sesamum indicum]	Up
SIN_1005343	NA	NA	NA	NA	gi|747096929|ref|XP_011096404.1|//PREDICTED: uncharacterized protein LOC105175608 [Sesamum indicum]	Down
SIN_1005401	NA	NA	NA	NA	gi|747047479|ref|XP_011069713.1|//PREDICTED: probable carbohydrate esterase At4g34215 [Sesamum indicum]	Down
SIN_1005420	NA	NA	NA	NA	gi|747047507|ref|XP_011069729.1|//PREDICTED: leucine-rich repeat extensin-like protein 1 [Sesamum indicum]	Down
SIN_1005580	NA	GO:0016616//oxidoreductase activity, acting on the CH-OH group of donors, NAD or NADP as acceptor	GO:0008152//metabolic process	K19642//D-galacturonate reductase [EC:1.1.1.365]	gi|747058791|ref|XP_011075741.1|//PREDICTED: D-galacturonate reductase-like [Sesamum indicum]	Down
SIN_1005729	NA	GO:0004175//endopeptidase activity	GO:0019538//protein metabolic process	K00924;K02882//large subunit ribosomal protein L18Ae;K01381//saccharopepsin [EC:3.4.23.25]	gi|747090662|ref|XP_011093028.1|//PREDICTED: protein ASPARTIC PROTEASE IN GUARD CELL 2-like [Sesamum indicum]	Down
SIN_1005752	NA	NA	NA	K09338//homeobox-leucine zipper protein	gi|747090626|ref|XP_011093009.1|//PREDICTED: homeobox-leucine zipper protein ATHB-12 [Sesamum indicum]	Up
SIN_1005809	NA	NA	NA	NA	gi|747072961|ref|XP_011083422.1|//PREDICTED: uncharacterized protein At1g76070 [Sesamum indicum]	Down
SIN_1005877	NA	NA	NA	K01057//6-phosphogluconolactonase [EC:3.1.1.31]	gi|747059222|ref|XP_011075982.1|//PREDICTED: probable 6-phosphogluconolactonase 3 [Sesamum indicum]	Down
SIN_1006017	NA	NA	NA	K01051//pectinesterase [EC:3.1.1.11]	gi|661884082|emb|CDP12344.1|//unnamed protein product [Coffea canephora]	Down
SIN_1006038	NA	NA	NA	K14794//ribosomal RNA-processing protein 12	gi|747079932|ref|XP_011087197.1|//PREDICTED: uncharacterized protein LOC105168753 [Sesamum indicum]	Down
SIN_1006073	NA	NA	NA	K03860//phosphatidylinositol glycan, class Q	gi|747079882|ref|XP_011087170.1|//PREDICTED: gibberellin-regulated protein 14-like [Sesamum indicum]	Down
SIN_1006104	NA	NA	NA	NA	gi|747073928|ref|XP_011083943.1|//PREDICTED: uncharacterized protein LOC105166328 isoform X2 [Sesamum indicum];gi|747073926|ref|XP_011083942.1|//PREDICTED: uncharacterized protein LOC105166328 isoform X1 [Sesamum indicum]	Down
SIN_1006334	NA	NA	NA	NA	gi|747063886|ref|XP_011078509.1|//PREDICTED: cannabidiolic acid synthase-like 1 [Sesamum indicum]	Down
SIN_1006419	NA	NA	NA	NA	gi|747098006|ref|XP_011096990.1|//PREDICTED: protein NIM1-INTERACTING 2-like [Sesamum indicum]	Down
SIN_1006662	NA	NA	NA	K07766//diphosphoinositol-polyphosphate diphosphatase [EC:3.6.1.52]	gi|747077459|ref|XP_011085849.1|//PREDICTED: nudix hydrolase 18, mitochondrial-like [Sesamum indicum]	Down
SIN_1006671	NA	GO:0010181//FMN binding;GO:0016491//oxidoreductase activity	GO:0055114//oxidation-reduction process	K11517//(S)-2-hydroxy-acid oxidase [EC:1.1.3.15]	gi|747097257|ref|XP_011096586.1|//PREDICTED: peroxisomal (S)-2-hydroxy-acid oxidase [Sesamum indicum]	Up
SIN_1006691	NA	NA	NA	K14486//auxin response factor	gi|747097346|ref|XP_011096636.1|//PREDICTED: auxin response factor 6 isoform X2 [Sesamum indicum];gi|747097344|ref|XP_011096635.1|//PREDICTED: auxin response factor 6 isoform X1 [Sesamum indicum]	Down
SIN_1006736	NA	NA	NA	NA	gi|747097472|ref|XP_011096702.1|//PREDICTED: tetrahydrocannabinolic acid synthase-like [Sesamum indicum]	Down
SIN_1006760	NA	NA	NA	K07437//cytochrome P450, family 26, subfamily A	gi|747097538|ref|XP_011096738.1|//PREDICTED: beta-amyrin 28-oxidase-like [Sesamum indicum]	Down
SIN_1006765	GO:0016021//integral component of membrane	GO:0016614//oxidoreductase activity, acting on CH-OH group of donors;GO:0050660//flavin adenine dinucleotide binding;GO:0003824//catalytic activity;GO:0050662//coenzyme binding	GO:0055114//oxidation-reduction process	K09828//Delta24-sterol reductase [EC:1.3.1.72 1.3.1.-]	gi|747097562|ref|XP_011096752.1|//PREDICTED: delta(24)-sterol reductase [Sesamum indicum]	Down
SIN_1006962	NA	NA	NA	K10744//ribonuclease H2 subunit B	gi|747096218|ref|XP_011096020.1|//PREDICTED: uncharacterized protein LOC105175311 [Sesamum indicum]	Up
SIN_1007477	NA	NA	GO:2000028//regulation of photoperiodism, flowering	K12124//GIGANTEA	gi|747046632|ref|XP_011100590.1|//PREDICTED: protein GIGANTEA-like [Sesamum indicum]	Down
SIN_1007521	NA	NA	NA	K07437//cytochrome P450, family 26, subfamily A	gi|747063281|ref|XP_011078182.1|//PREDICTED: beta-amyrin 28-oxidase-like [Sesamum indicum]	Down
SIN_1007544	NA	GO:0035251//UDP-glucosyltransferase activity	GO:0005984//disaccharide metabolic process	K00695//sucrose synthase [EC:2.4.1.13]	gi|747063212|ref|XP_011078145.1|//PREDICTED: sucrose synthase [Sesamum indicum]	Up
SIN_1008043	NA	NA	GO:0043648//dicarboxylic acid metabolic process	K01850//chorismate mutase [EC:5.4.99.5]	gi|747101131|ref|XP_011098681.1|//PREDICTED: chorismate mutase 1, chloroplastic-like [Sesamum indicum]	Up
SIN_1008045	NA	NA	NA	K07735//putative transcriptional regulator	gi|747101135|ref|XP_011098683.1|//PREDICTED: uncharacterized protein LOC105177291 [Sesamum indicum]	Up
SIN_1008101	GO:0016020//membrane	NA	GO:0006810//transport	K14638//solute carrier family 15 (peptide/histidine transporter), member 3/4	gi|747088493|ref|XP_011091838.1|//PREDICTED: protein NRT1/ PTR FAMILY 5.4-like [Sesamum indicum]	Down
SIN_1008197	NA	NA	NA	NA	NA	Up
SIN_1008285	NA	NA	NA	NA	gi|747043916|ref|XP_011086333.1|//PREDICTED: putative DNA-binding protein ESCAROLA [Sesamum indicum]	Down
SIN_1008334	NA	GO:0003677//DNA binding;GO:0043565//sequence-specific DNA binding;GO:0003700//transcription factor activity, sequence-specific DNA binding	GO:0006355//regulation of transcription, DNA-templated;GO:0006351//transcription, DNA-templated	K14431//transcription factor TGA	gi|747086172|ref|XP_011090575.1|//PREDICTED: transcription factor TGA1-like [Sesamum indicum]	Down
SIN_1008672	NA	NA	NA	K13993//HSP20 family protein	gi|747075869|ref|XP_011084984.1|//PREDICTED: 18.2 kDa class I heat shock protein-like [Sesamum indicum];gi|747075873|ref|XP_011084986.1|//PREDICTED: 17.3 kDa class I heat shock protein-like [Sesamum indicum]	Up
SIN_1008776	NA	NA	NA	K14496//abscisic acid receptor PYR/PYL family	gi|747075646|ref|XP_011084867.1|//PREDICTED: abscisic acid receptor PYL4-like [Sesamum indicum]	Down
SIN_1008803	GO:0044464//cell part	NA	NA	NA	gi|747075566|ref|XP_011084824.1|//PREDICTED: expansin-A2-like [Sesamum indicum]	Down
SIN_1008927	GO:0044464//cell part	NA	NA	K07874//Ras-related protein Rab-1A;K01623//fructose-bisphosphate aldolase, class I [EC:4.1.2.13]	gi|747057135|ref|XP_011074856.1|//PREDICTED: WAT1-related protein At1g44800-like [Sesamum indicum]	Down
SIN_1009077	NA	NA	NA	K10352//myosin heavy chain;K20478//golgin subfamily B member 1	gi|747056770|ref|XP_011074658.1|//PREDICTED: filament-like plant protein 4 isoform X1 [Sesamum indicum];gi|747056778|ref|XP_011074663.1|//PREDICTED: filament-like plant protein 4 isoform X2 [Sesamum indicum]	Down
SIN_1009281	NA	NA	NA	NA	gi|747075195|ref|XP_011084624.1|//PREDICTED: S-norcoclaurine synthase-like [Sesamum indicum];gi|747075440|ref|XP_011084756.1|//PREDICTED: S-norcoclaurine synthase-like [Sesamum indicum]	Down
SIN_1009482	GO:0031224//intrinsic component of membrane	NA	NA	NA	gi|747042646|ref|XP_011079571.1|//PREDICTED: transmembrane protein 87A-like [Sesamum indicum]	Down
SIN_1009563	NA	NA	NA	K16189//phytochrome-interacting factor 4;K05765//cofilin	gi|747042861|ref|XP_011080686.1|//PREDICTED: transcription factor bHLH68-like [Sesamum indicum]	Down
SIN_1009607	NA	NA	NA	K03097//casein kinase II subunit alpha [EC:2.7.11.1]	gi|747042958|ref|XP_011081171.1|//PREDICTED: LOW QUALITY PROTEIN: uncharacterized protein LOC105164253 [Sesamum indicum]	Down
SIN_1009634	NA	GO:0016787//hydrolase activity	NA	K16818//phospholipase A1 [EC:3.1.1.32]	gi|747066598|ref|XP_011079988.1|//PREDICTED: phospholipase A1-Igamma2, chloroplastic isoform X1 [Sesamum indicum]	Up
SIN_1010071	NA	NA	NA	K01953//asparagine synthase (glutamine-hydrolysing) [EC:6.3.5.4]	gi|747086564|ref|XP_011090787.1|//PREDICTED: stem-specific protein TSJT1-like [Sesamum indicum]	Up
SIN_1010082	NA	NA	NA	K10878//meiotic recombination protein SPO11;K07213//copper chaperone	gi|747086580|ref|XP_011090796.1|//PREDICTED: CAR1 transcription factor [Sesamum indicum]	Down
SIN_1010088	NA	GO:0016765//transferase activity, transferring alkyl or aryl (other than methyl) groups	GO:0009690//cytokinin metabolic process	K10760//adenylate isopentenyltransferase (cytokinin synthase)	gi|747087050|ref|XP_011091051.1|//PREDICTED: LOW QUALITY PROTEIN: adenylate isopentenyltransferase 5, chloroplastic [Sesamum indicum]	Down
SIN_1010319	GO:0016020//membrane	NA	NA	NA	gi|747052571|ref|XP_011072410.1|//PREDICTED: CASP-like protein 3A1 [Sesamum indicum]	Down
SIN_1010507	NA	GO:0008135//translation factor activity, RNA binding;GO:0003676//nucleic acid binding	GO:0006412//translation	K11593//eukaryotic translation initiation factor 2C	gi|747082937|ref|XP_011088815.1|//PREDICTED: protein argonaute MEL1 [Sesamum indicum]	Down
SIN_1010518	NA	NA	NA	K13680//beta-mannan synthase [EC:2.4.1.32]	gi|747082971|ref|XP_011088835.1|//PREDICTED: glucomannan 4-beta-mannosyltransferase 2-like [Sesamum indicum]	Down
SIN_1010638	NA	NA	NA	K05349//beta-glucosidase [EC:3.2.1.21]	gi|747083303|ref|XP_011089012.1|//PREDICTED: lysosomal beta glucosidase-like [Sesamum indicum]	Down
SIN_1011099	GO:0031224//intrinsic component of membrane	NA	NA	K13946//auxin influx carrier (AUX1 LAX family)	gi|747094316|ref|XP_011094989.1|//PREDICTED: auxin transporter-like protein 2 [Sesamum indicum]	Down
SIN_1011106	GO:0005576//extracellular region	GO:0043169//cation binding;GO:0016682//oxidoreductase activity, acting on diphenols and related substances as donors, oxygen as acceptor	GO:0009808//lignin metabolic process	K05909//laccase [EC:1.10.3.2]	gi|747094290|ref|XP_011094977.1|//PREDICTED: laccase-4-like [Sesamum indicum]	Down
SIN_1011199	GO:0044464//cell part	NA	NA	NA	gi|747094076|ref|XP_011094866.1|//PREDICTED: expansin-A6 [Sesamum indicum]	Down
SIN_1011220	NA	GO:0032559//adenyl ribonucleotide binding;GO:0016628//oxidoreductase activity, acting on the CH-CH group of donors, NAD or NADP as acceptor	GO:0008152//metabolic process;GO:0050896//response to stimulus	K03283//heat shock 70kDa protein 1/8	gi|747094031|ref|XP_011094842.1|//PREDICTED: heat shock cognate 70 kDa protein 2 [Sesamum indicum]	Down
SIN_1011252	NA	NA	NA	NA	gi|747093948|ref|XP_011094798.1|//PREDICTED: uncharacterized protein LOC105174401 isoform X1 [Sesamum indicum]	Up
SIN_1011326	GO:0031224//intrinsic component of membrane;GO:0016021//integral component of membrane;GO:0005886//plasma membrane	GO:0015175//neutral amino acid transmembrane transporter activity;GO:0015172//acidic amino acid transmembrane transporter activity	GO:0015810//aspartate transport;GO:0015804//neutral amino acid transport;GO:0015827//tryptophan transport	K14209//solute carrier family 36 (proton-coupled amino acid transporter)	gi|747056104|ref|XP_011074307.1|//PREDICTED: amino acid permease 6 [Sesamum indicum]	Down
SIN_1011327	GO:0031224//intrinsic component of membrane	NA	NA	K14209//solute carrier family 36 (proton-coupled amino acid transporter)	gi|747056104|ref|XP_011074307.1|//PREDICTED: amino acid permease 6 [Sesamum indicum]	Down
SIN_1011423	NA	NA	NA	K13051//beta-aspartyl-peptidase (threonine type) [EC:3.4.19.5]	gi|747056302|ref|XP_011074409.1|//PREDICTED: probable isoaspartyl peptidase/L-asparaginase 2 [Sesamum indicum]	Down
SIN_1011579	NA	GO:0016772//transferase activity, transferring phosphorus-containing groups	GO:0006796//phosphate-containing compound metabolic process	K00852//ribokinase [EC:2.7.1.15];K02973//small subunit ribosomal protein S23e;K08819//cyclin-dependent kinase 12/13 [EC:2.7.11.22 2.7.11.23]	gi|747073406|ref|XP_011083662.1|//PREDICTED: adenosine kinase-like [Sesamum indicum]	Down
SIN_1011587	NA	NA	NA	NA	gi|747073426|ref|XP_011083673.1|//PREDICTED: protein RADIALIS-like 3 [Sesamum indicum]	Down
SIN_1011669	GO:0031224//intrinsic component of membrane	NA	NA	K19476//vacuolar protein sorting-associated protein IST1;K14209//solute carrier family 36 (proton-coupled amino acid transporter);K15015//solute carrier family 32 (vesicular inhibitory amino acid transporter)	gi|747073640|ref|XP_011083786.1|//PREDICTED: lysine histidine transporter-like 8 [Sesamum indicum]	Down
SIN_1011792	GO:0044424//intracellular part	GO:0046872//metal ion binding;GO:0016861//intramolecular oxidoreductase activity, interconverting aldoses and ketoses	GO:0006007//glucose catabolic process;GO:0019321//pentose metabolic process	K01805//xylose isomerase [EC:5.3.1.5]	gi|747065365|ref|XP_011079316.1|//PREDICTED: xylose isomerase [Sesamum indicum]	Up
SIN_1011799	NA	NA	NA	NA	gi|747065592|ref|XP_011079439.1|//PREDICTED: protein GLUTAMINE DUMPER 5-like [Sesamum indicum]	Down
SIN_1011821	NA	NA	NA	K05747//Wiskott-Aldrich syndrome protein;K13912//deleted in malignant brain tumors 1 protein	gi|747065409|ref|XP_011079341.1|//PREDICTED: putative glycine-rich cell wall structural protein 1 [Sesamum indicum]	Down
SIN_1011951	NA	GO:0016746//transferase activity, transferring acyl groups	NA	K19861//benzyl alcohol O-benzoyltransferase [EC:2.3.1.196 2.3.1.232]	gi|747077544|ref|XP_011085895.1|//PREDICTED: LOW QUALITY PROTEIN: benzyl alcohol O-benzoyltransferase-like [Sesamum indicum]	Down
SIN_1011955	NA	GO:0016747//transferase activity, transferring acyl groups other than amino-acyl groups	NA	K19861//benzyl alcohol O-benzoyltransferase [EC:2.3.1.196 2.3.1.232]	gi|747077544|ref|XP_011085895.1|//PREDICTED: LOW QUALITY PROTEIN: benzyl alcohol O-benzoyltransferase-like [Sesamum indicum]	Down
SIN_1012067	GO:0044464//cell part	NA	NA	NA	gi|747060325|ref|XP_011076589.1|//PREDICTED: expansin-A4-like [Sesamum indicum]	Down
SIN_1012114	NA	NA	NA	K04427//mitogen-activated protein kinase kinase kinase 7 [EC:2.7.11.25]	gi|747060439|ref|XP_011076649.1|//PREDICTED: protein trichome birefringence-like 33 [Sesamum indicum]	Down
SIN_1012454	NA	NA	NA	K10767//alkylated DNA repair protein alkB homolog 5 [EC:1.14.11.-]	gi|747066240|ref|XP_011079798.1|//PREDICTED: uncharacterized protein LOC105163227 [Sesamum indicum]	Up
SIN_1012476	NA	NA	NA	K11251//histone H2A	gi|747066191|ref|XP_011079770.1|//PREDICTED: histone H2AX-like [Sesamum indicum]	Down
SIN_1012549	GO:0016021//integral component of membrane	NA	GO:0055085//transmembrane transport	K03452//magnesium/proton exchanger	gi|747065966|ref|XP_011079647.1|//PREDICTED: magnesium/proton exchanger [Sesamum indicum]	Down
SIN_1012820	NA	NA	NA	NA	NA	Down
SIN_1012892	NA	NA	NA	K09286//EREBP-like factor	gi|747071546|ref|XP_011082648.1|//PREDICTED: ethylene-responsive transcription factor 14-like [Sesamum indicum]	Down
SIN_1012941	GO:0043231//intracellular membrane-bounded organelle;GO:0000785//chromatin	GO:0003676//nucleic acid binding	GO:0034728//nucleosome organization	K11252//histone H2B	gi|703085592|ref|XP_010092780.1|//putative histone H2B.1 [Morus notabilis]	Down
SIN_1012964	NA	NA	NA	K17618//ubiquitin-like domain-containing CTD phosphatase 1 [EC:3.1.3.16]	gi|747093265|ref|XP_011094430.1|//PREDICTED: uncharacterized FCP1 homology domain-containing protein C1271.03c-like [Sesamum indicum]	Down
SIN_1012966	NA	NA	NA	K13680//beta-mannan synthase [EC:2.4.1.32]	gi|747093261|ref|XP_011094427.1|//PREDICTED: glucomannan 4-beta-mannosyltransferase 9 [Sesamum indicum]	Down
SIN_1013000	NA	NA	NA	K09060//plant G-box-binding factor;K06892//feruloyl-CoA ortho-hydroxylase [EC:1.14.11.-]	gi|747093188|ref|XP_011094389.1|//PREDICTED: uncharacterized protein LOC105174097 [Sesamum indicum]	Down
SIN_1013024	NA	GO:0016491//oxidoreductase activity	GO:0008152//metabolic process	K09841//xanthoxin dehydrogenase [EC:1.1.1.288]	gi|747093106|ref|XP_011094346.1|//PREDICTED: secoisolariciresinol dehydrogenase-like [Sesamum indicum]	Up
SIN_1013075	NA	GO:0016491//oxidoreductase activity	GO:0008152//metabolic process	K13070//momilactone-A synthase [EC:1.1.1.295];K09841//xanthoxin dehydrogenase [EC:1.1.1.288]	gi|747092959|ref|XP_011094266.1|//PREDICTED: secoisolariciresinol dehydrogenase-like isoform X1 [Sesamum indicum]	Down
SIN_1013258	NA	NA	NA	K05933//aminocyclopropanecarboxylate oxidase [EC:1.14.17.4]	gi|747047064|ref|XP_011102258.1|//PREDICTED: 1-aminocyclopropane-1-carboxylate oxidase 5-like [Sesamum indicum]	Down
SIN_1013292	NA	NA	GO:0008152//metabolic process	K00166//2-oxoisovalerate dehydrogenase E1 component alpha subunit [EC:1.2.4.4]	gi|747046984|ref|XP_011101981.1|//PREDICTED: 2-oxoisovalerate dehydrogenase subunit alpha 2, mitochondrial isoform X2 [Sesamum indicum];gi|747046982|ref|XP_011101974.1|//PREDICTED: 2-oxoisovalerate dehydrogenase subunit alpha 1, mitochondrial isoform X1 [Sesamum indicum];gi|747046980|ref|XP_011101966.1|//PREDICTED: putative pentatricopeptide repeat-containing protein At1g77010, mitochondrial [Ses…	Up
SIN_1013316	NA	GO:0004180//carboxypeptidase activity	GO:0019538//protein metabolic process	K16297//serine carboxypeptidase-like clade II [EC:3.4.16.-]	gi|747046906|ref|XP_011101717.1|//PREDICTED: serine carboxypeptidase-like 42 [Sesamum indicum]	Down
SIN_1013321	NA	NA	NA	NA	gi|747047303|ref|XP_011069614.1|//PREDICTED: pathogen-related protein-like [Sesamum indicum]	Up
SIN_1013340	NA	NA	NA	K00430//peroxidase [EC:1.11.1.7]	gi|747046837|ref|XP_011101499.1|//PREDICTED: vacuolar iron transporter homolog 2-like [Sesamum indicum]	Down
SIN_1013549	NA	GO:0032559//adenyl ribonucleotide binding;GO:0004672//protein kinase activity	GO:0006464//cellular protein modification process	K04733//interleukin-1 receptor-associated kinase 4 [EC:2.7.11.1];K04730//interleukin-1 receptor-associated kinase 1 [EC:2.7.11.1]	gi|747063665|ref|XP_011078389.1|//PREDICTED: receptor-like serine/threonine-protein kinase At3g01300 [Sesamum indicum]	Down
SIN_1013635	NA	NA	NA	K10525//allene oxide cyclase [EC:5.3.99.6]	gi|747042419|ref|XP_011078449.1|//PREDICTED: allene oxide cyclase 3, chloroplastic [Sesamum indicum]	Down
SIN_1014084	NA	GO:0048037//cofactor binding;GO:0016835//carbon-oxygen lyase activity	GO:0000097//sulfur amino acid biosynthetic process;GO:0006563//L-serine metabolic process	K13034//L-3-cyanoalanine synthase/ cysteine synthase [EC:2.5.1.47 4.4.1.9]	gi|747045159|ref|XP_011092647.1|//PREDICTED: bifunctional L-3-cyanoalanine synthase/cysteine synthase 1, mitochondrial [Sesamum indicum]	Down
SIN_1014094	GO:0016020//membrane	GO:0005488//binding;GO:0016491//oxidoreductase activity	NA	K13447//respiratory burst oxidase [EC:1.6.3.- 1.11.1.-]	gi|719999220|ref|XP_010255644.1|//PREDICTED: uncharacterized protein LOC104596257 [Nelumbo nucifera];gi|747045187|ref|XP_011092755.1|//PREDICTED: ferric reduction oxidase 2-like isoform X2 [Sesamum indicum];gi|747045191|ref|XP_011092779.1|//PREDICTED: ferric reduction oxidase 2-like [Sesamum indicum]	Down
SIN_1014131	NA	GO:0005488//binding	NA	K09060//plant G-box-binding factor	gi|747045319|ref|XP_011093357.1|//PREDICTED: common plant regulatory factor 1-like isoform X2 [Sesamum indicum]	Up
SIN_1014302	NA	NA	NA	K19307//25S rRNA (uracil2634-N3)-methyltransferase [EC:2.1.1.313]	gi|747095454|ref|XP_011095603.1|//PREDICTED: uncharacterized protein LOC105175007 [Sesamum indicum]	Down
SIN_1014313	NA	GO:0046872//metal ion binding	NA	K13148//integrator complex subunit 11 [EC:3.1.27.-]	gi|747095412|ref|XP_011095581.1|//PREDICTED: E3 ubiquitin-protein ligase At4g11680-like [Sesamum indicum]	Up
SIN_1014605	GO:0016020//membrane	NA	NA	K19476//vacuolar protein sorting-associated protein IST1;K14209//solute carrier family 36 (proton-coupled amino acid transporter);K15015//solute carrier family 32 (vesicular inhibitory amino acid transporter)	gi|747082677|ref|XP_011088674.1|//PREDICTED: lysine histidine transporter-like 8 [Sesamum indicum]	Down
SIN_1014811	NA	GO:0005506//iron ion binding	GO:0015669//gas transport	NA	gi|747082837|ref|XP_011088759.1|//PREDICTED: plastid division protein PDV2-like [Sesamum indicum]	Up
SIN_1014890	NA	NA	NA	K18801//glucuronoxylan 4-O-methyltransferase [EC:2.1.1.112]	gi|747081862|ref|XP_011088226.1|//PREDICTED: protein IRREGULAR XYLEM 15-like [Sesamum indicum]	Down
SIN_1015034	NA	NA	NA	K13944	gi|747085832|ref|XP_011090393.1|//PREDICTED: uncharacterized protein LOC105171080 isoform X1 [Sesamum indicum];gi|747085837|ref|XP_011090394.1|//PREDICTED: uncharacterized protein LOC105171080 isoform X2 [Sesamum indicum];gi|697148178|ref|XP_009628265.1|//PREDICTED: uncharacterized protein LOC104118672 isoform X1 [Nicotiana tomentosiformis];gi|747086029|ref|XP_011090495.1|//PREDICTED: LOB domain-…	Down
SIN_1015035	GO:0043231//intracellular membrane-bounded organelle;GO:0000785//chromatin	GO:0003676//nucleic acid binding	GO:0034728//nucleosome organization	K11253//histone H3	gi|992271660|gb|KXG31833.1|//hypothetical protein SORBI_003G065000, partial [Sorghum bicolor]	Down
SIN_1015298	NA	NA	NA	K04730//interleukin-1 receptor-associated kinase 1 [EC:2.7.11.1]	gi|747054964|ref|XP_011073717.1|//PREDICTED: cysteine-rich repeat secretory protein 3 [Sesamum indicum]	Down
SIN_1015440	GO:0031224//intrinsic component of membrane	NA	GO:0015833//peptide transport	K14638//solute carrier family 15 (peptide/histidine transporter), member 3/4	gi|747068195|ref|XP_011080848.1|//PREDICTED: protein NRT1/ PTR FAMILY 8.1-like isoform X2 [Sesamum indicum];gi|747068193|ref|XP_011080847.1|//PREDICTED: protein NRT1/ PTR FAMILY 8.1-like isoform X1 [Sesamum indicum]	Down
SIN_1015509	GO:0044424//intracellular part	NA	NA	K16670//homeobox protein Meis2;K15613//homeobox protein Meis1	gi|747068338|ref|XP_011080922.1|//PREDICTED: homeobox protein BEL1 homolog [Sesamum indicum]	Down
SIN_1015528	NA	NA	NA	K14754//interferon-induced GTP-binding protein Mx1	gi|747068384|ref|XP_011080948.1|//PREDICTED: dynamin-related protein 4C-like [Sesamum indicum]	Down
SIN_1015561	NA	NA	NA	K20283//golgin subfamily A member 4;K20478//golgin subfamily B member 1	gi|747068461|ref|XP_011080988.1|//PREDICTED: paramyosin-like [Sesamum indicum]	Down
SIN_1015673	NA	GO:0022857//transmembrane transporter activity	GO:0006810//transport	K03327//multidrug resistance protein, MATE family	gi|747068674|ref|XP_011081103.1|//PREDICTED: MATE efflux family protein 9 [Sesamum indicum]	Down
SIN_1015738	NA	NA	NA	K09527//DnaJ homolog subfamily C member 7	gi|747055852|ref|XP_011074174.1|//PREDICTED: TPR repeat-containing thioredoxin TTL4 [Sesamum indicum]	Down
SIN_1015767	NA	NA	NA	K17469//sulfate transporter 2, low-affinity	gi|747055792|ref|XP_011074142.1|//PREDICTED: low affinity sulfate transporter 3-like [Sesamum indicum]	Down
SIN_1015825	NA	NA	NA	K16290//xylem cysteine proteinase [EC:3.4.22.-]	gi|747055643|ref|XP_011074065.1|//PREDICTED: xylem cysteine proteinase 2-like [Sesamum indicum]	Down
SIN_1016086	GO:0016020//membrane	GO:0004553//hydrolase activity, hydrolyzing O-glycosyl compounds;GO:0000166//nucleotide binding;GO:0004672//protein kinase activity	GO:0016310//phosphorylation;GO:0043170//macromolecule metabolic process;GO:0044238//primary metabolic process	K01183//chitinase [EC:3.2.1.14]	gi|747064071|ref|XP_011078603.1|//PREDICTED: receptor-like serine/threonine-protein kinase SD1-7 [Sesamum indicum]	Up
SIN_1016147	NA	NA	NA	K03006//DNA-directed RNA polymerase II subunit RPB1 [EC:2.7.7.6];K03126//transcription initiation factor TFIID subunit 12;K04730//interleukin-1 receptor-associated kinase 1 [EC:2.7.11.1];K13680//beta-mannan synthase [EC:2.4.1.32]	gi|747050537|ref|XP_011071344.1|//PREDICTED: uncharacterized protein LOC105156815 isoform X2 [Sesamum indicum];gi|747050535|ref|XP_011071343.1|//PREDICTED: uncharacterized protein LOC105156815 isoform X1 [Sesamum indicum]	Down
SIN_1016309	NA	NA	NA	K04733//interleukin-1 receptor-associated kinase 4 [EC:2.7.11.1];K04730//interleukin-1 receptor-associated kinase 1 [EC:2.7.11.1]	gi|747059900|ref|XP_011076354.1|//PREDICTED: probable leucine-rich repeat receptor-like protein kinase At1g68400 [Sesamum indicum]	Down
SIN_1016323	NA	NA	NA	K13258//2-hydroxyisoflavanone dehydratase [EC:4.2.1.105]	NA	Down
SIN_1016414	NA	NA	NA	K03860//phosphatidylinositol glycan, class Q	gi|747051116|ref|XP_011071641.1|//PREDICTED: gibberellin-regulated protein 4-like [Sesamum indicum]	Down
SIN_1016427	NA	NA	NA	NA	gi|747060092|ref|XP_011076458.1|//PREDICTED: GDSL esterase/lipase At4g10955-like [Sesamum indicum]	Down
SIN_1016454	NA	NA	NA	K04630//guanine nucleotide-binding protein G(i) subunit alpha;K04730//interleukin-1 receptor-associated kinase 1 [EC:2.7.11.1]	gi|747059346|ref|XP_011076048.1|//PREDICTED: uncharacterized protein LOC105160393 isoform X4 [Sesamum indicum]	Down
SIN_1016476	NA	NA	NA	NA	NA	Down
SIN_1016522	NA	NA	NA	K03327//multidrug resistance protein, MATE family	NA	Down
SIN_1016599	NA	NA	NA	NA	NA	Up
SIN_1016642	NA	NA	NA	K20495	NA	Down
SIN_1016665	NA	NA	NA	K19791//iron transport multicopper oxidase	NA	Down
SIN_1016666	NA	NA	NA	K01193//beta-fructofuranosidase [EC:3.2.1.26]	NA	Up
SIN_1016699	NA	NA	NA	NA	NA	Down
SIN_1016730	NA	NA	NA	K09286//EREBP-like factor	NA	Down
SIN_1016805	NA	NA	NA	K19519//transforming growth factor-beta-induced protein;K03456//serine/threonine-protein phosphatase 2A regulatory subunit A	NA	Down
SIN_1016826	NA	NA	NA	K10528//hydroperoxide lyase [EC:4.1.2.-]	NA	Down
SIN_1017197	NA	GO:0033926//glycopeptide alpha-N-acetylgalactosaminidase activity	NA	K02986//small subunit ribosomal protein S4;K11593//eukaryotic translation initiation factor 2C	gi|758375751|gb|AJO70153.1|//invertase 3 [Camellia sinensis]	Down
SIN_1017274	NA	NA	NA	K01179//endoglucanase [EC:3.2.1.4]	NA	Down
SIN_1017287	NA	NA	NA	K06638//mitotic spindle assembly checkpoint protein MAD1;K14638//solute carrier family 15 (peptide/histidine transporter), member 3/4	NA	Down
SIN_1017309	NA	NA	NA	K13415//protein brassinosteroid insensitive 1 [EC:2.7.10.1 2.7.11.1]	NA	Down
SIN_1017342	NA	NA	NA	K06901//putative MFS transporter, AGZA family, xanthine/uracil permease	NA	Down
SIN_1017373	NA	NA	NA	NA	NA	Down
SIN_1017525	NA	NA	NA	K00058//D-3-phosphoglycerate dehydrogenase [EC:1.1.1.95]	NA	Down
SIN_1017809	NA	NA	NA	NA	NA	Down
SIN_1017986	NA	NA	NA	K14488//SAUR family protein	gi|747050479|ref|XP_011071313.1|//PREDICTED: uncharacterized protein LOC105156793 [Sesamum indicum]	Down
SIN_1017997	NA	NA	NA	K17616//CTD small phosphatase-like protein 2 [EC:3.1.3.-];K01228//mannosyl-oligosaccharide glucosidase [EC:3.2.1.106]	gi|747050316|ref|XP_011071224.1|//PREDICTED: REF/SRPP-like protein At1g67360 isoform X1 [Sesamum indicum]	Down
SIN_1018058	NA	NA	NA	NA	gi|747050165|ref|XP_011071144.1|//PREDICTED: uncharacterized protein LOC105156646 [Sesamum indicum]	Down
SIN_1018071	NA	NA	NA	NA	NA	Down
SIN_1018133	NA	NA	NA	NA	NA	Down
SIN_1018258	NA	NA	NA	K14766//nucleolar protein 14	gi|747049712|ref|XP_011070910.1|//PREDICTED: LOW QUALITY PROTEIN: nucleolar protein 14 [Sesamum indicum]	Down
SIN_1018314	NA	NA	NA	K14491//two-component response regulator ARR-B family	gi|747049566|ref|XP_011070832.1|//PREDICTED: uncharacterized protein LOC105156412 [Sesamum indicum]	Down
SIN_1018318	NA	NA	NA	K14209//solute carrier family 36 (proton-coupled amino acid transporter);K15015//solute carrier family 32 (vesicular inhibitory amino acid transporter)	NA	Down
SIN_1018332	NA	NA	NA	NA	NA	Down
SIN_1018334	NA	NA	NA	NA	NA	Down
SIN_1018335	NA	NA	NA	K15925//alpha-D-xyloside xylohydrolase [EC:3.2.1.177]	NA	Down
SIN_1018445	NA	NA	NA	K02883//large subunit ribosomal protein L18e;K11855//ubiquitin carboxyl-terminal hydrolase 36/42 [EC:3.4.19.12]	gi|747068906|ref|XP_011081229.1|//PREDICTED: 14 kDa proline-rich protein DC2.15-like [Sesamum indicum]	Down
SIN_1018458	NA	NA	NA	K14638//solute carrier family 15 (peptide/histidine transporter), member 3/4	gi|747068922|ref|XP_011081237.1|//PREDICTED: protein NRT1/ PTR FAMILY 5.7-like [Sesamum indicum]	Down
SIN_1018472	NA	NA	NA	NA	gi|747068938|ref|XP_011081244.1|//PREDICTED: proteinase inhibitor-like [Sesamum indicum]	Down
SIN_1018567	NA	NA	NA	NA	gi|747069114|ref|XP_011081338.1|//PREDICTED: uncharacterized protein LOC105164393 [Sesamum indicum]	Up
SIN_1018794	GO:0016020//membrane;GO:0005618//cell wall;GO:0044464//cell part;GO:0005576//extracellular region	NA	GO:0009664//plant-type cell wall organization	NA	gi|747058369|ref|XP_011075523.1|//PREDICTED: expansin-A10 [Sesamum indicum]	Down
SIN_1018897	NA	NA	NA	NA	gi|747087576|ref|XP_011091336.1|//PREDICTED: major allergen Pru ar 1-like [Sesamum indicum]	Down
SIN_1018899	NA	NA	NA	NA	gi|747087574|ref|XP_011091335.1|//PREDICTED: major allergen Pru ar 1-like [Sesamum indicum]	Down
SIN_1018900	NA	NA	NA	NA	gi|747087570|ref|XP_011091333.1|//PREDICTED: major allergen Pru ar 1-like isoform X1 [Sesamum indicum]	Down
SIN_1018901	NA	NA	NA	NA	gi|747087578|ref|XP_011091337.1|//PREDICTED: major allergen Pru ar 1-like [Sesamum indicum]	Down
SIN_1018998	NA	GO:0016791//phosphatase activity	NA	K06269//serine/threonine-protein phosphatase PP1 catalytic subunit [EC:3.1.3.16]	gi|747087749|ref|XP_011091428.1|//PREDICTED: serine/threonine-protein phosphatase PP1-like isoform X1 [Sesamum indicum];gi|747087752|ref|XP_011091429.1|//PREDICTED: serine/threonine-protein phosphatase PP1-like isoform X2 [Sesamum indicum]	Down
SIN_1019037	NA	NA	GO:0006970//response to osmotic stress;GO:0006952//defense response;GO:0002239//response to oomycetes;GO:0009725//response to hormone	NA	gi|747087816|ref|XP_011091463.1|//PREDICTED: CASP-like protein PIMP1 [Sesamum indicum]	Down
SIN_1019038	NA	NA	GO:0006970//response to osmotic stress;GO:0006952//defense response;GO:0002239//response to oomycetes;GO:0009725//response to hormone	NA	gi|747087818|ref|XP_011091464.1|//PREDICTED: CASP-like protein PIMP1 [Sesamum indicum]	Down
SIN_1019044	NA	NA	NA	K13420//LRR receptor-like serine/threonine-protein kinase FLS2 [EC:2.7.11.1]	gi|747088262|ref|XP_011091710.1|//PREDICTED: probable LRR receptor-like serine/threonine-protein kinase At3g47570 [Sesamum indicum]	Down
SIN_1019076	NA	GO:0016787//hydrolase activity	NA	K14497//protein phosphatase 2C [EC:3.1.3.16]	gi|747087900|ref|XP_011091509.1|//PREDICTED: protein phosphatase 2C 37-like [Sesamum indicum]	Up
SIN_1019140	NA	NA	NA	K01183//chitinase [EC:3.2.1.14]	gi|747088012|ref|XP_011091571.1|//PREDICTED: chitinase 6-like [Sesamum indicum]	Down
SIN_1019217	NA	NA	NA	K03097//casein kinase II subunit alpha [EC:2.7.11.1]	gi|747088174|ref|XP_011091660.1|//PREDICTED: uncharacterized protein LOC105172024 [Sesamum indicum]	Down
SIN_1019385	NA	GO:0016829//lyase activity	NA	K00799//glutathione S-transferase [EC:2.5.1.18]	gi|747100122|ref|XP_011098135.1|//PREDICTED: LOW QUALITY PROTEIN: probable glutathione S-transferase [Sesamum indicum]	Down
SIN_1019523	NA	NA	NA	K03006//DNA-directed RNA polymerase II subunit RPB1 [EC:2.7.7.6];K00430//peroxidase [EC:1.11.1.7]	gi|747100521|ref|XP_011098353.1|//PREDICTED: uncharacterized protein LOC105177032 [Sesamum indicum]	Down
SIN_1019623	GO:0031224//intrinsic component of membrane;GO:0009521//photosystem;GO:0009534//chloroplast thylakoid	GO:0043169//cation binding;GO:0046906//tetrapyrrole binding	GO:0006464//cellular protein modification process;GO:0006091//generation of precursor metabolites and energy	NA	gi|747076394|ref|XP_011085268.1|//PREDICTED: chlorophyll a-b binding protein 21, chloroplastic-like [Sesamum indicum]	Down
SIN_1019737	NA	GO:0004463//leukotriene-A4 hydrolase activity	NA	NA	gi|747076624|ref|XP_011085390.1|//PREDICTED: uncharacterized protein LOC105167392 [Sesamum indicum]	Up
SIN_1019885	NA	GO:0016491//oxidoreductase activity	NA	NA	gi|747076935|ref|XP_011085561.1|//PREDICTED: 2-oxoglutarate-dependent dioxygenase DAO-like [Sesamum indicum]	Up
SIN_1019907	NA	NA	NA	NA	gi|747077126|ref|XP_011085670.1|//PREDICTED: cytosolic sulfotransferase 5-like [Sesamum indicum]	Down
SIN_1020231	NA	NA	NA	K01728//pectate lyase [EC:4.2.2.2]	NA	Down
SIN_1020232	NA	NA	NA	K00517	NA	Down
SIN_1020545	NA	NA	NA	K04733//interleukin-1 receptor-associated kinase 4 [EC:2.7.11.1];K04730//interleukin-1 receptor-associated kinase 1 [EC:2.7.11.1]	NA	Down
SIN_1020581	NA	NA	NA	NA	NA	Down
SIN_1020586	NA	NA	NA	NA	NA	Down
SIN_1020628	NA	NA	NA	NA	NA	Down
SIN_1020665	NA	NA	NA	K17086//transmembrane 9 superfamily member 2/4	gi|747070313|ref|XP_011081972.1|//PREDICTED: transmembrane 9 superfamily member 8 [Sesamum indicum]	Down
SIN_1020763	NA	NA	NA	K11816//indole-3-pyruvate monooxygenase [EC:1.14.13.168]	NA	Down
SIN_1020852	NA	NA	NA	K14709//solute carrier family 39 (zinc transporter), member 1/2/3	gi|747069752|ref|XP_011081683.1|//PREDICTED: zinc transporter 4, chloroplastic-like [Sesamum indicum]	Down
SIN_1021162	NA	GO:0008422//beta-glucosidase activity;GO:0043167//ion binding	GO:0044238//primary metabolic process	K19892//glucan endo-1,3-beta-glucosidase 4 [EC:3.2.1.39];K19891//glucan endo-1,3-beta-glucosidase 1/2/3 [EC:3.2.1.39]	gi|747048759|ref|XP_011070401.1|//PREDICTED: glucan endo-1,3-beta-glucosidase 11-like [Sesamum indicum]	Down
SIN_1021298	NA	NA	NA	NA	gi|747049081|ref|XP_011070572.1|//PREDICTED: defensin J1-2-like [Sesamum indicum]	Down
SIN_1021318	NA	NA	NA	K01051//pectinesterase [EC:3.1.1.11]	NA	Down
SIN_1021582	NA	NA	NA	K19027//zinc finger FYVE domain-containing protein 26;K10144//RING finger and CHY zinc finger domain-containing protein 1 [EC:2.3.2.27]	gi|747040580|ref|XP_011088380.1|//PREDICTED: RING finger and CHY zinc finger domain-containing protein 1-like isoform X2 [Sesamum indicum];gi|747040588|ref|XP_011088735.1|//PREDICTED: uncharacterized protein LOC105169799 isoform X2 [Sesamum indicum];gi|747040576|ref|XP_011088221.1|//PREDICTED: RING finger and CHY zinc finger domain-containing protein 1-like isoform X1 [Sesamum indicum]	Up
SIN_1021700	NA	NA	NA	NA	gi|747040267|ref|XP_011072779.1|//PREDICTED: uncharacterized protein LOC105157862 isoform X2 [Sesamum indicum];gi|747040265|ref|XP_011072696.1|//PREDICTED: uncharacterized protein LOC105157862 isoform X1 [Sesamum indicum]	Up
SIN_1021715	NA	GO:0004558//alpha-1,4-glucosidase activity	GO:0044238//primary metabolic process	K01193//beta-fructofuranosidase [EC:3.2.1.26]	gi|747040995|ref|XP_011070162.1|//PREDICTED: beta-fructofuranosidase, soluble isoenzyme I-like [Sesamum indicum]	Down
SIN_1021773	GO:0044464//cell part;GO:0016021//integral component of membrane	GO:0005215//transporter activity	GO:0006810//transport;GO:0015833//peptide transport	K14638//solute carrier family 15 (peptide/histidine transporter), member 3/4	gi|747054690|ref|XP_011073564.1|//PREDICTED: protein NRT1/ PTR FAMILY 5.2-like [Sesamum indicum]	Down
SIN_1022014	GO:0016021//integral component of membrane	NA	NA	NA	gi|747054080|ref|XP_011073230.1|//PREDICTED: uncharacterized protein LOC105158253 [Sesamum indicum]	Down
SIN_1022057	GO:0044424//intracellular part	GO:0016211//ammonia ligase activity;GO:0032559//adenyl ribonucleotide binding	GO:0006541//glutamine metabolic process;GO:0071941//nitrogen cycle metabolic process	K01915//glutamine synthetase [EC:6.3.1.2]	gi|747053980|ref|XP_011073176.1|//PREDICTED: glutamine synthetase nodule isozyme-like [Sesamum indicum]	Down
SIN_1022276	NA	GO:0032559//adenyl ribonucleotide binding;GO:0016301//kinase activity	GO:0006464//cellular protein modification process	K00924	gi|747072395|ref|XP_011083107.1|//PREDICTED: putative kinase-like protein TMKL1 [Sesamum indicum]	Down
SIN_1022332	GO:0031224//intrinsic component of membrane;GO:0016021//integral component of membrane	GO:0015291//secondary active transmembrane transporter activity;GO:0005315//inorganic phosphate transmembrane transporter activity	GO:0055085//transmembrane transport;GO:0006817//phosphate ion transport;GO:0015698//inorganic anion transport	K08176//MFS transporter, PHS family, inorganic phosphate transporter	gi|747072236|ref|XP_011083022.1|//PREDICTED: inorganic phosphate transporter 1-4 [Sesamum indicum]	Down
SIN_1022433	NA	GO:0004175//endopeptidase activity;GO:0005515//protein binding	GO:0044092//negative regulation of molecular function;GO:0019538//protein metabolic process	K14856//protein SDA1;K13199//plasminogen activator inhibitor 1 RNA-binding protein;K12663//Delta(3,5)-Delta(2,4)-dienoyl-CoA isomerase [EC:5.3.3.-];K01183//chitinase [EC:3.2.1.14]	gi|747071999|ref|XP_011082896.1|//PREDICTED: subtilisin-like protease SBT5.3 [Sesamum indicum]	Down
SIN_1022452	NA	NA	NA	NA	gi|747072753|ref|XP_011083303.1|//PREDICTED: probable H/ACA ribonucleoprotein complex subunit 1 [Sesamum indicum]	Down
SIN_1022458	NA	GO:0046914//transition metal ion binding;GO:0003824//catalytic activity	GO:0008152//metabolic process	K04125//gibberellin 2-oxidase [EC:1.14.11.13]	gi|747071951|ref|XP_011082870.1|//PREDICTED: gibberellin 2-beta-dioxygenase 1-like [Sesamum indicum]	Up
SIN_1022503	NA	NA	NA	K07428//cytochrome P450, family 4, subfamily X [EC:1.14.14.1]	gi|747071857|ref|XP_011082820.1|//PREDICTED: cytochrome P450 CYP72A219-like [Sesamum indicum]	Down
SIN_1022595	NA	GO:0016616//oxidoreductase activity, acting on the CH-OH group of donors, NAD or NADP as acceptor;GO:0051287//NAD binding	GO:0032787//monocarboxylic acid metabolic process	K00074//3-hydroxybutyryl-CoA dehydrogenase [EC:1.1.1.157]	gi|747071625|ref|XP_011082693.1|//PREDICTED: probable 3-hydroxyacyl-CoA dehydrogenase B0272.3 [Sesamum indicum]	Up
SIN_1022600	NA	NA	NA	NA	gi|747071619|ref|XP_011082690.1|//PREDICTED: uncharacterized protein LOC105165392 [Sesamum indicum]	Down
SIN_1022749	NA	NA	GO:0050896//response to stimulus	NA	gi|747080468|ref|XP_011087485.1|//PREDICTED: universal stress protein A-like protein [Sesamum indicum]	Up
SIN_1022879	NA	NA	NA	K05894//12-oxophytodienoic acid reductase [EC:1.3.1.42]	gi|747080789|ref|XP_011087657.1|//PREDICTED: putative 12-oxophytodienoate reductase 11 [Sesamum indicum]	Down
SIN_1022932	NA	NA	NA	K13422//transcription factor MYC2;K18486//heart-and neural crest derivatives-expressed protein 2	gi|747080944|ref|XP_011087740.1|//PREDICTED: transcription factor bHLH100 [Sesamum indicum]	Down
SIN_1023048	NA	NA	NA	K02548//1,4-dihydroxy-2-naphthoate octaprenyltransferase [EC:2.5.1.74 2.5.1.-]	gi|747081264|ref|XP_011087910.1|//PREDICTED: 1,4-dihydroxy-2-naphthoate polyprenyltransferase, chloroplastic-like isoform X1 [Sesamum indicum]	Down
SIN_1023410	NA	NA	GO:0010876//lipid localization	NA	gi|747067608|ref|XP_011080533.1|//PREDICTED: putative lipid-transfer protein DIR1 [Sesamum indicum]	Down
SIN_1023435	NA	NA	NA	NA	gi|747067535|ref|XP_011080494.1|//PREDICTED: F-box/kelch-repeat protein At5g26960 [Sesamum indicum]	Down
SIN_1023509	NA	NA	NA	K13495//cis-zeatin O-glucosyltransferase [EC:2.4.1.215]	gi|747064642|ref|XP_011078914.1|//PREDICTED: zeatin O-xylosyltransferase-like [Sesamum indicum]	Up
SIN_1023663	NA	NA	NA	K01051//pectinesterase [EC:3.1.1.11]	gi|747048416|ref|XP_011070218.1|//PREDICTED: probable pectinesterase 68, partial [Sesamum indicum]	Down
SIN_1023670	NA	GO:0004867//serine-type endopeptidase inhibitor activity	GO:0009611//response to wounding;GO:0010951//negative regulation of endopeptidase activity	NA	gi|357441047|ref|XP_003590801.1|//inhibitor of trypsin and hageman factor-like protein [Medicago truncatula]	Up
SIN_1023695	GO:0005634//nucleus	NA	GO:0051301//cell division;GO:0007049//cell cycle;GO:0007067//mitotic nuclear division	K05868//cyclin B	gi|747048182|ref|XP_011070091.1|//PREDICTED: G2/mitotic-specific cyclin-1-like [Sesamum indicum]	Down
SIN_1023821	GO:0016021//integral component of membrane	GO:0046872//metal ion binding;GO:0005524//ATP binding;GO:0008553//hydrogen-exporting ATPase activity, phosphorylative mechanism	GO:0006754//ATP biosynthetic process;GO:1902600//hydrogen ion transmembrane transport	K01535//H+-transporting ATPase [EC:3.6.3.6]	gi|747047887|ref|XP_011069930.1|//PREDICTED: plasma membrane ATPase 4 [Sesamum indicum]	Down
SIN_1023866	NA	NA	NA	K03327//multidrug resistance protein, MATE family	gi|747047811|ref|XP_011069889.1|//PREDICTED: MATE efflux family protein 6-like [Sesamum indicum]	Down
SIN_1024079	GO:0043231//intracellular membrane-bounded organelle;GO:0000785//chromatin	GO:0003676//nucleic acid binding	GO:0034728//nucleosome organization	K11252//histone H2B	gi|747106481|ref|XP_011101532.1|//PREDICTED: histone H2B-like [Sesamum indicum]	Down
SIN_1024092	NA	NA	NA	K14794//ribosomal RNA-processing protein 12	gi|747085039|ref|XP_011089957.1|//PREDICTED: uncharacterized protein LOC105170752 [Sesamum indicum]	Down
SIN_1024094	GO:0030312//external encapsulating structure;GO:0005576//extracellular region	GO:0016758//transferase activity, transferring hexosyl groups;GO:0016798//hydrolase activity, acting on glycosyl bonds	GO:0044042//glucan metabolic process	K08235//xyloglucan:xyloglucosyl transferase [EC:2.4.1.207]	gi|747085035|ref|XP_011089954.1|//PREDICTED: probable xyloglucan endotransglucosylase/hydrolase protein 32 [Sesamum indicum]	Down
SIN_1024415	NA	NA	NA	K14494//DELLA protein	gi|747084200|ref|XP_011089500.1|//PREDICTED: scarecrow-like protein 30 [Sesamum indicum]	Down
SIN_1024434	GO:0044464//cell part	NA	NA	NA	gi|747084160|ref|XP_011089478.1|//PREDICTED: expansin-A6 [Sesamum indicum]	Down
SIN_1024457	GO:0043231//intracellular membrane-bounded organelle;GO:0000785//chromatin	GO:0003676//nucleic acid binding	GO:0034728//nucleosome organization	K11251//histone H2A	gi|747084101|ref|XP_011089445.1|//PREDICTED: histone H2A-like [Sesamum indicum]	Down
SIN_1024520	NA	NA	NA	K20361//intracellular protein transport protein USO1;K03231//elongation factor 1-alpha;K10352//myosin heavy chain;K20283//golgin subfamily A member 4;K20478//golgin subfamily B member 1	gi|747085205|ref|XP_011090049.1|//PREDICTED: interactor of constitutive active ROPs 3-like [Sesamum indicum]	Down
SIN_1024606	NA	NA	NA	K07437//cytochrome P450, family 26, subfamily A	gi|747092368|ref|XP_011093941.1|//PREDICTED: beta-amyrin 28-oxidase-like [Sesamum indicum]	Down
SIN_1024893	GO:0043231//intracellular membrane-bounded organelle;GO:0000785//chromatin	GO:0003676//nucleic acid binding	GO:0034728//nucleosome organization	K11253//histone H3	gi|992271660|gb|KXG31833.1|//hypothetical protein SORBI_003G065000, partial [Sorghum bicolor]	Down
SIN_1024899	NA	NA	NA	K13420//LRR receptor-like serine/threonine-protein kinase FLS2 [EC:2.7.11.1]	gi|747091591|ref|XP_011093532.1|//PREDICTED: DNA-damage-repair/toleration protein DRT100 [Sesamum indicum]	Down
SIN_1024972	NA	NA	NA	NA	gi|747091439|ref|XP_011093448.1|//PREDICTED: putative DNA-binding protein ESCAROLA [Sesamum indicum]	Down
SIN_1025019	NA	GO:0005488//binding	GO:0010876//lipid localization;GO:0051234//establishment of localization	NA	gi|747091351|ref|XP_011093401.1|//PREDICTED: protein YLS3-like [Sesamum indicum]	Down
SIN_1025203	NA	NA	NA	NA	gi|747103929|ref|XP_011100177.1|//PREDICTED: glycine, alanine and asparagine-rich protein-like [Sesamum indicum]	Down
SIN_1025259	NA	NA	NA	K00831//phosphoserine aminotransferase [EC:2.6.1.52]	gi|747103913|ref|XP_011100168.1|//PREDICTED: phosphoserine aminotransferase 2, chloroplastic-like, partial [Sesamum indicum]	Down
SIN_1025320	NA	NA	NA	K15692//E3 ubiquitin-protein ligase RNF13 [EC:2.3.2.27]	gi|971539341|ref|XP_015161168.1|//PREDICTED: thiosulfate sulfurtransferase 18 isoform X2 [Solanum tuberosum];gi|747103895|ref|XP_011100158.1|//PREDICTED: thiosulfate sulfurtransferase 18-like [Sesamum indicum]	Down
SIN_1025322	NA	NA	NA	NA	gi|747103310|ref|XP_011099842.1|//PREDICTED: chaperonin CPN60, mitochondrial [Sesamum indicum]	Down
SIN_1025452	GO:0031224//intrinsic component of membrane;GO:0016021//integral component of membrane	NA	NA	K14209//solute carrier family 36 (proton-coupled amino acid transporter)	gi|747102980|ref|XP_011099674.1|//PREDICTED: amino acid permease 2-like [Sesamum indicum]	Down
SIN_1025618	NA	NA	NA	K12486//stromal membrane-associated protein;K01537//Ca2+-transporting ATPase [EC:3.6.3.8]	gi|747102600|ref|XP_011099467.1|//PREDICTED: probable ADP-ribosylation factor GTPase-activating protein AGD11 [Sesamum indicum]	Down
SIN_1025707	NA	NA	NA	K16911//ATP-dependent RNA helicase DDX21 [EC:3.6.4.13]	gi|747102368|ref|XP_011099347.1|//PREDICTED: xyloglucan galactosyltransferase KATAMARI1 homolog [Sesamum indicum]	Down
SIN_1025816	NA	NA	NA	K20298//vacuolar protein sorting-associated protein 52	gi|747088884|ref|XP_011092056.1|//PREDICTED: uncharacterized protein LOC105172364 [Sesamum indicum]	Down
SIN_1026086	NA	NA	NA	NA	gi|747089540|ref|XP_011092413.1|//PREDICTED: non-specific lipid-transfer protein-like protein At2g13820 [Sesamum indicum]	Down
SIN_1026112	NA	NA	NA	K12126//phytochrome-interacting factor 3;K11323//histone arginine demethylase JMJD6 [EC:1.14.11.-];K14327//regulator of nonsense transcripts 2	gi|747089600|ref|XP_011092446.1|//PREDICTED: transcription factor bHLH143 [Sesamum indicum]	Down
SIN_1026131	GO:0031224//intrinsic component of membrane	GO:0004497//monooxygenase activity;GO:0050662//coenzyme binding	GO:0008152//metabolic process	K00511//squalene monooxygenase [EC:1.14.14.17]	gi|747089642|ref|XP_011092466.1|//PREDICTED: squalene monooxygenase-like [Sesamum indicum]	Down
SIN_1026429	NA	NA	NA	K03868//RING-box protein 1	gi|747079332|ref|XP_011086861.1|//PREDICTED: GEM-like protein 5 [Sesamum indicum]	Up
SIN_1026430	NA	NA	NA	NA	gi|747079330|ref|XP_011086860.1|//PREDICTED: uncharacterized protein DDB_G0287625 [Sesamum indicum]	Down
SIN_1026435	NA	GO:0016628//oxidoreductase activity, acting on the CH-CH group of donors, NAD or NADP as acceptor;GO:0016772//transferase activity, transferring phosphorus-containing groups	GO:0006796//phosphate-containing compound metabolic process	K13418//somatic embryogenesis receptor kinase 1 [EC:2.7.10.1 2.7.11.1]	gi|747079315|ref|XP_011086853.1|//PREDICTED: somatic embryogenesis receptor kinase 2-like [Sesamum indicum]	Down
SIN_1026557	NA	NA	NA	K01728//pectate lyase [EC:4.2.2.2]	gi|747079034|ref|XP_011086701.1|//PREDICTED: probable pectate lyase 5 [Sesamum indicum]	Down
SIN_1026684	NA	NA	NA	K11593//eukaryotic translation initiation factor 2C	gi|747078723|ref|XP_011086534.1|//PREDICTED: uncharacterized protein LOC105168236 [Sesamum indicum]	Down
SIN_1026709	NA	NA	NA	K14664//IAA-amino acid hydrolase [EC:3.5.1.-]	gi|747079720|ref|XP_011087079.1|//PREDICTED: IAA-amino acid hydrolase ILR1-like 2 [Sesamum indicum]	Down
SIN_1026769	NA	NA	NA	K00799//glutathione S-transferase [EC:2.5.1.18]	gi|747078515|ref|XP_011086420.1|//PREDICTED: glutathione S-transferase U17-like [Sesamum indicum]	Down
SIN_1026857	GO:0016021//integral component of membrane	GO:0005385//zinc ion transmembrane transporter activity	GO:0006810//transport;GO:0071577//zinc II ion transmembrane transport	K14709//solute carrier family 39 (zinc transporter), member 1/2/3	gi|747079676|ref|XP_011087053.1|//PREDICTED: zinc transporter 1-like, partial [Sesamum indicum]	Down
SIN_1027080	NA	NA	NA	NA	gi|747077770|ref|XP_011086024.1|//PREDICTED: uncharacterized protein LOC105167876 [Sesamum indicum]	Down
