# Supplementary material for: Transcriptomic, biochemical and physio-anatomical investigations shed more light on responses to drought stress in two contrasting sesame genotypes
Source: Sci Rep. 2017 Aug 18;7:8755. doi: 10.1038/s41598-017-09397-6 (PMC5562740; doi:10.1038/s41598-017-09397-6)
Supplement: Supplementary file 5 — Supplementary Table S5 [file 41598_2017_9397_MOESM5_ESM.xls]

## Sheet: Drought tolerance gene
Transcriptomic, biochemical and physio-anatomical investigations shed more light on responses to drought stress in two contrasting sesame genotypes
Komivi Dossa1,2,3, Donghua Li1, Linhai Wang1, Xiaomin Zheng4, Aili Liu1, Jingyin Yu1, Xin Wei1, Rong Zhou1, Daniel Fonceka2,5, Diaga Diouf3, Boshou Liao1, Ndiaga Cissé2 & Xiurong Zhang1
Supplementary Table S5. List of candidate genes conferring higher drought tolerance in sesame
GeneID	Status	Kegg	Description
BGI_novel_G001022	Up	K20298//vacuolar protein sorting-associated protein 52	gi|747055106|ref|XP_011073790.1|//PREDICTED: pentatricopeptide repeat-containing protein At5g61400-like [Sesamum indicum]
SIN_1020268	Up	K00512//steroid 17alpha-monooxygenase / 17alpha-hydroxyprogesterone aldolase [EC:1.14.14.19 4.1.2.30]	NA
SIN_1000257	Up	NA	gi|747107843|ref|XP_011102234.1|//PREDICTED: uncharacterized protein LOC105180257 [Sesamum indicum]
SIN_1002810	Up	NA	gi|698561848|ref|XP_009772245.1|//PREDICTED: uncharacterized protein LOC104222680 [Nicotiana sylvestris]
BGI_novel_G001765	Up	K03952//NADH dehydrogenase (ubiquinone) 1 alpha subcomplex subunit 8	gi|747107537|ref|XP_011102072.1|//PREDICTED: NADH dehydrogenase [ubiquinone] 1 alpha subcomplex subunit 8-B-like [Sesamum indicum]
SIN_1006240	Up	K00512//steroid 17alpha-monooxygenase / 17alpha-hydroxyprogesterone aldolase [EC:1.14.14.19 4.1.2.30];K07408//cytochrome P450, family 1, subfamily A, polypeptide 1 [EC:1.14.14.1]	gi|747057728|ref|XP_011075179.1|//PREDICTED: cytochrome P450 93A3-like [Sesamum indicum]
SIN_1005470	Up	K13525//transitional endoplasmic reticulum ATPase	gi|747061701|ref|XP_011077329.1|//PREDICTED: LOW QUALITY PROTEIN: cell division cycle protein 48 homolog [Sesamum indicum]
SIN_1010507	Up	K11593//eukaryotic translation initiation factor 2C	gi|747082937|ref|XP_011088815.1|//PREDICTED: protein argonaute MEL1 [Sesamum indicum]
SIN_1020101	Up	K03626//nascent polypeptide-associated complex subunit alpha	gi|976918196|gb|KVI03392.1|//Nascent polypeptide-associated complex NAC domain-containing protein [Cynara cardunculus var. scolymus];gi|747064984|ref|XP_011079104.1|//PREDICTED: nascent polypeptide-associated complex subunit alpha-like protein 1 isoform X2 [Sesamum indicum]
SIN_1007109	Up	K13457//disease resistance protein RPM1	gi|747061196|ref|XP_011077058.1|//PREDICTED: putative disease resistance protein At1g50180 [Sesamum indicum]
SIN_1009625	Up	K13993//HSP20 family protein	gi|747043001|ref|XP_011081392.1|//PREDICTED: 26.5 kDa heat shock protein, mitochondrial [Sesamum indicum]
SIN_1016812	Up	K00872//homoserine kinase [EC:2.7.1.39];K10398//kinesin family member 11;K17479//glutaredoxin domain-containing cysteine-rich protein 1;K01507//inorganic pyrophosphatase [EC:3.6.1.1];K05658//ATP-binding cassette, subfamily B (MDR/TAP), member 1 [EC:3.6.3.44]	gi|823193916|ref|XP_012492198.1|//PREDICTED: zinc finger BED domain-containing protein RICESLEEPER 2-like [Gossypium raimondii]
SIN_1000300	Up	K11322//enhancer of polycomb-like protein	gi|747107751|ref|XP_011102189.1|//PREDICTED: uncharacterized protein LOC105180220 [Sesamum indicum]
SIN_1011713	Up	K02183//calmodulin	gi|255538346|ref|XP_002510238.1|//PREDICTED: polcalcin Phl p 7 [Ricinus communis]
SIN_1004770	Up	K09338//homeobox-leucine zipper protein	gi|747074666|ref|XP_011084333.1|//PREDICTED: homeobox-leucine zipper protein REVOLUTA-like isoform X3 [Sesamum indicum];gi|747074662|ref|XP_011084330.1|//PREDICTED: homeobox-leucine zipper protein REVOLUTA-like isoform X1 [Sesamum indicum]
SIN_1016159	Up	K01206//alpha-L-fucosidase [EC:3.2.1.51]	NA
SIN_1007045	Up	K08901//photosystem II oxygen-evolving enhancer protein 3	gi|747096411|ref|XP_011096124.1|//PREDICTED: oxygen-evolving enhancer protein 3, chloroplastic [Sesamum indicum]
SIN_1022846	Up	K13993//HSP20 family protein	gi|747080702|ref|XP_011087610.1|//PREDICTED: 22.0 kDa heat shock protein-like [Sesamum indicum]
SIN_1001140	Up	K12338//anthocyanidin 3-O-glucoside 5-O-glucosyltransferase [EC:2.4.1.298]	gi|747106616|ref|XP_011101605.1|//PREDICTED: crocetin glucosyltransferase, chloroplastic-like [Sesamum indicum]
SIN_1020516	Up	K18592//gamma-glutamyltranspeptidase / glutathione hydrolase / leukotriene-C4 hydrolase [EC:2.3.2.2 3.4.19.13 3.4.19.14]	gi|747052006|ref|XP_011072102.1|//PREDICTED: gamma-glutamyltranspeptidase 1-like [Sesamum indicum]
SIN_1000454	Up	K01251//adenosylhomocysteinase [EC:3.3.1.1]	gi|747107787|ref|XP_011102207.1|//PREDICTED: adenosylhomocysteinase-like [Sesamum indicum]
SIN_1009490	Up	K14491//two-component response regulator ARR-B family;K03133//transcription initiation factor TFIID subunit 9B	gi|747042670|ref|XP_011079700.1|//PREDICTED: two-component response regulator ARR14-like [Sesamum indicum];gi|747042666|ref|XP_011079680.1|//PREDICTED: transcription initiation factor TFIID subunit 9-like [Sesamum indicum]
SIN_1023511	Up	K13495//cis-zeatin O-glucosyltransferase [EC:2.4.1.215]	gi|747064640|ref|XP_011078913.1|//PREDICTED: zeatin O-glucosyltransferase-like [Sesamum indicum]
BGI_novel_G001764	Up	K03952//NADH dehydrogenase (ubiquinone) 1 alpha subcomplex subunit 8	gi|747107537|ref|XP_011102072.1|//PREDICTED: NADH dehydrogenase [ubiquinone] 1 alpha subcomplex subunit 8-B-like [Sesamum indicum]
BGI_novel_G000653	Up	K16296//serine carboxypeptidase-like clade I [EC:3.4.16.-]	gi|747048318|ref|XP_011070164.1|//PREDICTED: putative serine carboxypeptidase-like 52 [Sesamum indicum]
SIN_1000316	Down	NA	gi|747108048|ref|XP_011069330.1|//PREDICTED: UPF0481 protein At3g47200-like [Sesamum indicum]
SIN_1002783	Down	K01784//UDP-glucose 4-epimerase [EC:5.1.3.2]	gi|747105558|ref|XP_011101056.1|//PREDICTED: UDP-glucose 4-epimerase GEPI48 [Sesamum indicum]
SIN_1024415	Down	K14494//DELLA protein	gi|747084200|ref|XP_011089500.1|//PREDICTED: scarecrow-like protein 30 [Sesamum indicum]
SIN_1012778	Down	NA	gi|747071231|ref|XP_011082474.1|//PREDICTED: universal stress protein A-like protein [Sesamum indicum]
SIN_1013730	Down	K04733//interleukin-1 receptor-associated kinase 4 [EC:2.7.11.1];K04730//interleukin-1 receptor-associated kinase 1 [EC:2.7.11.1]	gi|747042385|ref|XP_011078223.1|//PREDICTED: wall-associated receptor kinase-like 8 [Sesamum indicum]
SIN_1004716	Down	K10258//very-long-chain enoyl-CoA reductase [EC:1.3.1.93]	gi|747074523|ref|XP_011084255.1|//PREDICTED: very-long-chain enoyl-CoA reductase-like [Sesamum indicum]
SIN_1000415	Down	K03952//NADH dehydrogenase (ubiquinone) 1 alpha subcomplex subunit 8	gi|747107537|ref|XP_011102072.1|//PREDICTED: NADH dehydrogenase [ubiquinone] 1 alpha subcomplex subunit 8-B-like [Sesamum indicum]
SIN_1022053	Down	K04508//transducin (beta)-like 1;K12811//ATP-dependent RNA helicase DDX46/PRP5 [EC:3.6.4.13]	gi|747053990|ref|XP_011073182.1|//PREDICTED: uncharacterized protein LOC105158214 isoform X1 [Sesamum indicum];gi|747053994|ref|XP_011073184.1|//PREDICTED: uncharacterized protein LOC105158214 isoform X2 [Sesamum indicum]
SIN_1011539	Down	K03671//thioredoxin 1	gi|747073309|ref|XP_011083608.1|//PREDICTED: thioredoxin H-type-like [Sesamum indicum]
SIN_1011474	Down	K13448//calcium-binding protein CML	gi|747056436|ref|XP_011074483.1|//PREDICTED: probable calcium-binding protein CML41 [Sesamum indicum]
SIN_1013658	Down	NA	gi|747042150|ref|XP_011076934.1|//PREDICTED: protein NIM1-INTERACTING 2 [Sesamum indicum]
SIN_1021964	Down	K13065//shikimate O-hydroxycinnamoyltransferase [EC:2.3.1.133]	gi|747054227|ref|XP_011073311.1|//PREDICTED: shikimate O-hydroxycinnamoyltransferase [Sesamum indicum]
SIN_1009037	Down	K00480//salicylate hydroxylase [EC:1.14.13.1];K09838//zeaxanthin epoxidase [EC:1.14.13.90]	gi|747056860|ref|XP_011074709.1|//PREDICTED: zeaxanthin epoxidase, chloroplastic-like [Sesamum indicum]
SIN_1008571	Down	NA	NA
SIN_1009969	Down	NA	gi|747086297|ref|XP_011090643.1|//PREDICTED: putative UPF0481 protein At3g02645 [Sesamum indicum]
SIN_1013723	Down	K12200//programmed cell death 6-interacting protein	gi|747041958|ref|XP_011075927.1|//PREDICTED: ALG-2 interacting protein X-like [Sesamum indicum]
SIN_1023190	Down	NA	NA
SIN_1022073	Down	K18848//indole-3-acetate O-methyltransferase [EC:2.1.1.278]	gi|747053951|ref|XP_011073160.1|//PREDICTED: probable S-adenosylmethionine-dependent methyltransferase At5g38100 [Sesamum indicum]
SIN_1000100	Down	NA	gi|747108213|ref|XP_011069421.1|//PREDICTED: GDSL esterase/lipase At4g10955-like [Sesamum indicum]
SIN_1016160	Down	K01206//alpha-L-fucosidase [EC:3.2.1.51]	gi|747050572|ref|XP_011071364.1|//PREDICTED: desiccation-related protein PCC13-62-like [Sesamum indicum]
BGI_novel_G000652	Down	K00826//branched-chain amino acid aminotransferase [EC:2.6.1.42]	gi|747047737|ref|XP_011069848.1|//PREDICTED: branched-chain-amino-acid aminotransferase 5, chloroplastic-like [Sesamum indicum]
SIN_1005073	Down	NA	NA
SIN_1018901	Down	NA	gi|747087578|ref|XP_011091337.1|//PREDICTED: major allergen Pru ar 1-like [Sesamum indicum]
SIN_1008597	Down	NA	gi|747045502|ref|XP_011094335.1|//PREDICTED: uncharacterized protein LOC105174064 [Sesamum indicum]
SIN_1000315	Down	K01537//Ca2+-transporting ATPase [EC:3.6.3.8]	gi|225432838|ref|XP_002279864.1|//PREDICTED: putative calcium-transporting ATPase 13, plasma membrane-type [Vitis vinifera]
SIN_1000163	Down	K04733//interleukin-1 receptor-associated kinase 4 [EC:2.7.11.1]	gi|747108145|ref|XP_011069383.1|//PREDICTED: probable LRR receptor-like serine/threonine-protein kinase At1g56140 [Sesamum indicum]
BGI_novel_G000651	Down	K00826//branched-chain amino acid aminotransferase [EC:2.6.1.42]	gi|747047737|ref|XP_011069848.1|//PREDICTED: branched-chain-amino-acid aminotransferase 5, chloroplastic-like [Sesamum indicum]
BGI_novel_G000795	Down	K07195//exocyst complex component 7	gi|747053027|ref|XP_011072656.1|//PREDICTED: exocyst complex component EXO70B1-like [Sesamum indicum]
SIN_1002405	Down	K08653//membrane-bound transcription factor site-1 protease [EC:3.4.21.112];K13199//plasminogen activator inhibitor 1 RNA-binding protein;K12663//Delta(3,5)-Delta(2,4)-dienoyl-CoA isomerase [EC:5.3.3.-];K01183//chitinase [EC:3.2.1.14]	gi|747047385|ref|XP_011069660.1|//PREDICTED: subtilisin-like protease [Sesamum indicum]
SIN_1009021	Down	K03958//NADH dehydrogenase (ubiquinone) 1 beta subcomplex subunit 2;K13783//MFS transporter, OPA family, solute carrier family 37 (glycerol-3-phosphate transporter), member 1/2	gi|747056906|ref|XP_011074732.1|//PREDICTED: NADH dehydrogenase [ubiquinone] 1 beta subcomplex subunit 2 [Sesamum indicum]
SIN_1017373	Down	NA	NA
BGI_novel_G001435	Down	NA	NA
SIN_1018333	Down	NA	NA
SIN_1000262	Down	K01889//phenylalanyl-tRNA synthetase alpha chain [EC:6.1.1.20];K11649//SWI/SNF related-matrix-associated actin-dependent regulator of chromatin subfamily C;K15030//translation initiation factor 3 subunit M	gi|747107839|ref|XP_011102232.1|//PREDICTED: F-box/kelch-repeat protein At3g23880-like [Sesamum indicum]
SIN_1021592	Down	NA	gi|747040552|ref|XP_011086930.1|//PREDICTED: uncharacterized protein LOC105168487 [Sesamum indicum]
SIN_1000175	Down	K18848//indole-3-acetate O-methyltransferase [EC:2.1.1.278]	gi|747108137|ref|XP_011069379.1|//PREDICTED: probable S-adenosylmethionine-dependent methyltransferase At5g38100 [Sesamum indicum]
