# Supplementary material for: Transcriptomic, biochemical and physio-anatomical investigations shed more light on responses to drought stress in two contrasting sesame genotypes
Source: Sci Rep. 2017 Aug 18;7:8755. doi: 10.1038/s41598-017-09397-6 (PMC5562740; doi:10.1038/s41598-017-09397-6)
Supplement: Supplementary file 6 — Supplementary Table S6 [file 41598_2017_9397_MOESM6_ESM.xls]

## Sheet: revovery genes
Transcriptomic, biochemical and physio-anatomical investigations shed more light on responses to drought stress in two contrasting sesame genotypes
Komivi Dossa1,2,3, Donghua Li1, Linhai Wang1, Xiaomin Zheng4, Aili Liu1, Jingyin Yu1, Xin Wei1, Rong Zhou1, Daniel Fonceka2,5, Diaga Diouf3, Boshou Liao1, Ndiaga Cissé2 & Xiurong Zhang1
Supplementary Table S6. List of genes active in sesame recovery from drought stress
Gene ID	Cellular Component	Molecular Function	Biological Process	Kegg Orthology	Nr Description
SIN_1015606	NA	GO:0004175//endopeptidase activity;GO:0005515//protein binding	GO:0044092//negative regulation of molecular function;GO:0019538//protein metabolic process	K08653//membrane-bound transcription factor site-1 protease [EC:3.4.21.112];K13199//plasminogen activator inhibitor 1 RNA-binding protein	gi|747068774|ref|XP_011081160.1|//PREDICTED: cucumisin-like [Sesamum indicum]
SIN_1024641	NA	GO:0035251//UDP-glucosyltransferase activity	GO:0005984//disaccharide metabolic process	K00695//sucrose synthase [EC:2.4.1.13]	gi|747092266|ref|XP_011093886.1|//PREDICTED: sucrose synthase [Sesamum indicum]
SIN_1014957	NA	GO:0043169//cation binding	GO:0006812//cation transport	K00430//peroxidase [EC:1.11.1.7];K07213//copper chaperone;K10752//histone-binding protein RBBP4	gi|747085967|ref|XP_011090461.1|//PREDICTED: heavy metal-associated isoprenylated plant protein 26-like [Sesamum indicum]
SIN_1011659	NA	GO:0043167//ion binding;GO:0016798//hydrolase activity, acting on glycosyl bonds	GO:0044238//primary metabolic process	K19892//glucan endo-1,3-beta-glucosidase 4 [EC:3.2.1.39];K19893//glucan endo-1,3-beta-glucosidase 5/6 [EC:3.2.1.39];K19891//glucan endo-1,3-beta-glucosidase 1/2/3 [EC:3.2.1.39]	gi|747073618|ref|XP_011083775.1|//PREDICTED: glucan endo-1,3-beta-glucosidase, acidic isoform PR-Q'-like [Sesamum indicum]
SIN_1015767	NA	NA	NA	K17469//sulfate transporter 2, low-affinity	gi|747055792|ref|XP_011074142.1|//PREDICTED: low affinity sulfate transporter 3-like [Sesamum indicum]
SIN_1001701	NA	NA	NA	K13457//disease resistance protein RPM1	gi|747105993|ref|XP_011101277.1|//PREDICTED: putative late blight resistance protein homolog R1A-10 [Sesamum indicum];gi|747079824|ref|XP_011087138.1|//PREDICTED: putative late blight resistance protein homolog R1A-10 [Sesamum indicum]
SIN_1018896	NA	NA	NA	NA	gi|747087572|ref|XP_011091334.1|//PREDICTED: major allergen Pru ar 1-like isoform X2 [Sesamum indicum]
SIN_1005451	GO:0016020//membrane	NA	GO:0006810//transport	K09873//aquaporin TIP	gi|747061648|ref|XP_011077300.1|//PREDICTED: aquaporin TIP1-1 [Sesamum indicum]
SIN_1019532	NA	NA	NA	NA	gi|747076171|ref|XP_011085144.1|//PREDICTED: plasma membrane-associated cation-binding protein 1 [Sesamum indicum]
SIN_1019975	NA	NA	NA	NA	gi|747065128|ref|XP_011079182.1|//PREDICTED: cysteine-rich repeat secretory protein 38 [Sesamum indicum]
SIN_1009606	NA	NA	NA	NA	gi|356526179|ref|XP_003531697.1|//PREDICTED: uncharacterized protein LOC100778751 [Glycine max]
SIN_1015782	NA	NA	NA	K15730//cytosolic prostaglandin-E synthase [EC:5.3.99.3]	gi|747055762|ref|XP_011074127.1|//PREDICTED: uncharacterized protein OsI_027940-like [Sesamum indicum]
SIN_1002791	NA	NA	NA	NA	gi|1000966216|ref|XP_015574669.1|//PREDICTED: uncharacterized protein LOC8275584 [Ricinus communis]
SIN_1020528	NA	NA	NA	K09843//(+)-abscisic acid 8'-hydroxylase [EC:1.14.13.93]	NA
SIN_1026203	NA	NA	NA	K09286//EREBP-like factor	gi|747089842|ref|XP_011092575.1|//PREDICTED: ethylene-responsive transcription factor ERF109-like [Sesamum indicum]
SIN_1022079	NA	NA	NA	K14379//tartrate-resistant acid phosphatase type 5 [EC:3.1.3.2]	gi|747053945|ref|XP_011073156.1|//PREDICTED: purple acid phosphatase 17-like [Sesamum indicum]
SIN_1001905	GO:0043231//intracellular membrane-bounded organelle;GO:0005783//endoplasmic reticulum	GO:0046872//metal ion binding;GO:0005515//protein binding;GO:0005509//calcium ion binding;GO:0051082//unfolded protein binding	GO:0044267//cellular protein metabolic process;GO:0006457//protein folding	K08057//calreticulin	gi|747061363|ref|XP_011077147.1|//PREDICTED: calreticulin-3 [Sesamum indicum]
SIN_1023678	NA	NA	NA	K02883//large subunit ribosomal protein L18e;K11855//ubiquitin carboxyl-terminal hydrolase 36/42 [EC:3.4.19.12]	gi|747048214|ref|XP_011070108.1|//PREDICTED: 14 kDa proline-rich protein DC2.15-like [Sesamum indicum]
SIN_1002651	GO:0043231//intracellular membrane-bounded organelle;GO:0005634//nucleus	GO:0003723//RNA binding;GO:0000166//nucleotide binding;GO:0003676//nucleic acid binding	GO:0006396//RNA processing;GO:0006397//mRNA processing;GO:0008380//RNA splicing	K12837//splicing factor U2AF 65 kDa subunit	gi|661894379|emb|CDP02820.1|//unnamed protein product [Coffea canephora];gi|747105732|ref|XP_011101140.1|//PREDICTED: splicing factor U2af large subunit B isoform X1 [Sesamum indicum]
SIN_1012778	NA	NA	GO:0050896//response to stimulus	NA	gi|747071231|ref|XP_011082474.1|//PREDICTED: universal stress protein A-like protein [Sesamum indicum]
SIN_1000255	NA	NA	NA	K13993//HSP20 family protein	gi|747108056|ref|XP_011069335.1|//PREDICTED: 15.7 kDa heat shock protein, peroxisomal [Sesamum indicum]
SIN_1016584	NA	NA	NA	K03327//multidrug resistance protein, MATE family	NA
SIN_1011996	NA	NA	NA	K10260//F-box and WD-40 domain protein 7;K01876//aspartyl-tRNA synthetase [EC:6.1.1.12];K08332//vacuolar protein 8	gi|747077516|ref|XP_011085881.1|//PREDICTED: U-box domain-containing protein 21 [Sesamum indicum]
SIN_1026502	NA	GO:0008168//methyltransferase activity	GO:0006730//one-carbon metabolic process	K13272//flavonoid O-methyltransferase [EC:2.1.1.267];K00588//caffeoyl-CoA O-methyltransferase [EC:2.1.1.104]	gi|747079171|ref|XP_011086773.1|//PREDICTED: flavonoid 3',5'-methyltransferase-like isoform X1 [Sesamum indicum]
SIN_1019497	NA	NA	NA	NA	gi|747100456|ref|XP_011098316.1|//PREDICTED: metallothionein-like protein type 3 [Sesamum indicum]
SIN_1013363	NA	NA	NA	NA	gi|747046793|ref|XP_011101282.1|//PREDICTED: abscisic stress-ripening protein 3-like [Sesamum indicum]
SIN_1013664	NA	GO:0008898//S-adenosylmethionine-homocysteine S-methyltransferase activity	GO:0032259//methylation;GO:0009086//methionine biosynthetic process	K00872//homoserine kinase [EC:2.7.1.39];K20098//DNA excision repair protein ERCC-6-like 2 [EC:3.6.4.-];K10398//kinesin family member 11;K05658//ATP-binding cassette, subfamily B (MDR/TAP), member 1 [EC:3.6.3.44];K11593//eukaryotic translation initiation factor 2C;K00547//homocysteine S-methyltransferase [EC:2.1.1.10]	gi|747042126|ref|XP_011076819.1|//PREDICTED: zinc finger BED domain-containing protein RICESLEEPER 1-like [Sesamum indicum];gi|747042132|ref|XP_011076843.1|//PREDICTED: homocysteine S-methyltransferase 1-like [Sesamum indicum]
SIN_1002593	NA	NA	NA	NA	gi|747087101|ref|XP_011091080.1|//PREDICTED: major allergen Pru ar 1-like [Sesamum indicum]
SIN_1003956	NA	NA	NA	K18801//glucuronoxylan 4-O-methyltransferase [EC:2.1.1.112]	gi|747098738|ref|XP_011097393.1|//PREDICTED: protein IRX15-LIKE [Sesamum indicum]
SIN_1014602	NA	NA	GO:0000003//reproduction	NA	gi|747082685|ref|XP_011088678.1|//PREDICTED: expansin-like A2 [Sesamum indicum]
SIN_1007489	NA	GO:0016301//kinase activity	NA	K14156//choline/ethanolamine kinase [EC:2.7.1.32 2.7.1.82]	gi|747046638|ref|XP_011100620.1|//PREDICTED: probable choline kinase 1 [Sesamum indicum]
SIN_1013988	NA	NA	NA	K00512//steroid 17alpha-monooxygenase / 17alpha-hydroxyprogesterone aldolase [EC:1.14.14.19 4.1.2.30]	gi|747044844|ref|XP_011091112.1|//PREDICTED: geraniol 8-hydroxylase-like [Sesamum indicum]
SIN_1013851	NA	NA	NA	NA	gi|747041664|ref|XP_011074521.1|//PREDICTED: uncharacterized protein LOC105159227 [Sesamum indicum]
SIN_1025204	NA	NA	NA	NA	gi|747103608|ref|XP_011099998.1|//PREDICTED: proline-rich receptor-like protein kinase PERK2 [Sesamum indicum]
SIN_1002858	NA	NA	NA	K00799//glutathione S-transferase [EC:2.5.1.18]	gi|747087532|ref|XP_011091312.1|//PREDICTED: glutathione transferase GST 23-like [Sesamum indicum]
SIN_1015916	NA	NA	NA	K06699//proteasome activator subunit 4	gi|747055972|ref|XP_011074238.1|//PREDICTED: BURP domain-containing protein 16-like [Sesamum indicum]
SIN_1018435	NA	NA	NA	K02883//large subunit ribosomal protein L18e;K11855//ubiquitin carboxyl-terminal hydrolase 36/42 [EC:3.4.19.12]	gi|747068894|ref|XP_011081223.1|//PREDICTED: 14 kDa proline-rich protein DC2.15-like [Sesamum indicum]
SIN_1007355	NA	NA	GO:0006457//protein folding	K09571//FK506-binding protein 4/5 [EC:5.2.1.8]	gi|747074311|ref|XP_011084142.1|//PREDICTED: peptidyl-prolyl cis-trans isomerase FKBP62-like [Sesamum indicum]
SIN_1026857	GO:0016021//integral component of membrane	GO:0005385//zinc ion transmembrane transporter activity	GO:0006810//transport;GO:0071577//zinc II ion transmembrane transport	K14709//solute carrier family 39 (zinc transporter), member 1/2/3	gi|747079676|ref|XP_011087053.1|//PREDICTED: zinc transporter 1-like, partial [Sesamum indicum]
SIN_1021439	NA	NA	NA	K15033//peptidyl-tRNA hydrolase ICT1 [EC:3.1.1.29]	gi|747040931|ref|XP_011069779.1|//PREDICTED: peptidyl-tRNA hydrolase ICT1, mitochondrial-like [Sesamum indicum]
SIN_1019857	NA	NA	NA	NA	gi|595816504|ref|XP_007204073.1|//hypothetical protein PRUPE_ppb014454mg [Prunus persica]
SIN_1007408	NA	GO:0046872//metal ion binding;GO:0016160//amylase activity	GO:0044238//primary metabolic process	K01176//alpha-amylase [EC:3.2.1.1]	gi|747046468|ref|XP_011099800.1|//PREDICTED: probable alpha-amylase 2 [Sesamum indicum]
SIN_1013722	NA	NA	NA	K13172//serine/arginine repetitive matrix protein 2	gi|747041962|ref|XP_011075949.1|//PREDICTED: sarcoplasmic reticulum histidine-rich calcium-binding protein [Sesamum indicum]
SIN_1020580	NA	NA	NA	NA	NA
SIN_1023602	NA	GO:1901363//heterocyclic compound binding;GO:0097159//organic cyclic compound binding;GO:0000166//nucleotide binding;GO:0003676//nucleic acid binding	NA	K12900//FUS-interacting serine-arginine-rich protein 1	gi|747064426|ref|XP_011078794.1|//PREDICTED: serine/arginine-rich SC35-like splicing factor SCL33 [Sesamum indicum];gi|590637403|ref|XP_007029106.1|//SC35-like splicing factor 33 isoform 1 [Theobroma cacao]
SIN_1016905	NA	NA	NA	K09422//myb proto-oncogene protein, plant	gi|747104206|ref|XP_011100326.1|//PREDICTED: myb-related protein Myb4-like [Sesamum indicum]
SIN_1007061	NA	NA	NA	NA	gi|747061305|ref|XP_011077115.1|//PREDICTED: uncharacterized protein LOC105161197 [Sesamum indicum]
SIN_1012381	GO:0031224//intrinsic component of membrane	NA	GO:0000902//cell morphogenesis;GO:0043401//steroid hormone mediated signaling pathway	K06890//uncharacterized protein	gi|747066586|ref|XP_011079979.1|//PREDICTED: BI1-like protein [Sesamum indicum]
SIN_1012388	NA	NA	NA	K20478//golgin subfamily B member 1	gi|747066428|ref|XP_011079894.1|//PREDICTED: coiled-coil domain-containing protein 150 [Sesamum indicum]
SIN_1017834	NA	NA	NA	K14297//nuclear pore complex protein Nup98-Nup96;K12173//BRCA1-A complex subunit BRE	NA
SIN_1002760	NA	NA	GO:0006810//transport	K14692//solute carrier family 30 (zinc transporter), member 5/7;K14689//solute carrier family 30 (zinc transporter), member 2	gi|747105501|ref|XP_011101024.1|//PREDICTED: histidine-rich glycoprotein-like [Sesamum indicum]
SIN_1012828	NA	NA	NA	K02882//large subunit ribosomal protein L18Ae	gi|747071365|ref|XP_011082548.1|//PREDICTED: basic 7S globulin-like [Sesamum indicum]
BGI_novel_G001113	NA	NA	NA	K07232//cation transport protein ChaC	gi|747070531|ref|XP_011082091.1|//PREDICTED: putative glutathione-specific gamma-glutamylcyclotransferase 2 isoform X1 [Sesamum indicum]
SIN_1026233	NA	NA	NA	K16302//metal transporter CNNM;K15449//tRNA wybutosine-synthesizing protein 1 [EC:4.1.3.44]	gi|747089928|ref|XP_011092623.1|//PREDICTED: probable methyltransferase PMT20 [Sesamum indicum]
SIN_1018195	NA	NA	NA	NA	gi|356506202|ref|XP_003521876.1|//PREDICTED: uncharacterized protein LOC100776350 [Glycine max]
SIN_1021029	NA	NA	NA	K20279//synaptojanin [EC:3.1.3.36]	gi|747048442|ref|XP_011070233.1|//PREDICTED: type I inositol 1,4,5-trisphosphate 5-phosphatase 2 isoform X1 [Sesamum indicum];gi|747048444|ref|XP_011070234.1|//PREDICTED: type I inositol 1,4,5-trisphosphate 5-phosphatase 2 isoform X2 [Sesamum indicum]
SIN_1024659	NA	NA	NA	K13464//jasmonate ZIM domain-containing protein	gi|747092228|ref|XP_011093865.1|//PREDICTED: protein TIFY 10A-like isoform X2 [Sesamum indicum]
SIN_1011887	NA	NA	NA	NA	gi|747065614|ref|XP_011079452.1|//PREDICTED: proteoglycan 4-like [Sesamum indicum]
SIN_1017147	NA	NA	NA	K15378//solute carrier family 45, member 1/2/4	NA
SIN_1027031	NA	NA	NA	NA	gi|747077917|ref|XP_011086107.1|//PREDICTED: stem-specific protein TSJT1-like [Sesamum indicum]
SIN_1006275	NA	NA	NA	K19476//vacuolar protein sorting-associated protein IST1;K11426//SET and MYND domain-containing protein	gi|747057635|ref|XP_011075128.1|//PREDICTED: putative germin-like protein 2-1 [Sesamum indicum]
SIN_1009032	GO:0009536//plastid	NA	NA	K02638//plastocyanin	gi|747056884|ref|XP_011074720.1|//PREDICTED: plastocyanin-like [Sesamum indicum]
SIN_1012525	GO:0005774//vacuolar membrane;GO:0005634//nucleus;GO:0009941//chloroplast envelope;GO:0009579//thylakoid;GO:0010319//stromule;GO:0009570//chloroplast stroma	GO:0004364//glutathione transferase activity;GO:0043295//glutathione binding;GO:0016740//transferase activity	GO:0009734//auxin-activated signaling pathway	K00799//glutathione S-transferase [EC:2.5.1.18]	gi|747066062|ref|XP_011079699.1|//PREDICTED: glutathione S-transferase-like [Sesamum indicum];gi|747066066|ref|XP_011079702.1|//PREDICTED: glutathione S-transferase-like [Sesamum indicum];gi|976918831|gb|KVI03991.1|//Glutathione S-transferase/chloride channel, C-terminal [Cynara cardunculus var. scolymus]
SIN_1026335	GO:0043231//intracellular membrane-bounded organelle;GO:0005634//nucleus	GO:0000989//transcription factor activity, transcription factor binding;GO:0004402//histone acetyltransferase activity;GO:0046914//transition metal ion binding;GO:0008270//zinc ion binding;GO:0003712//transcription cofactor activity;GO:0004468//lysine N-acetyltransferase activity, acting on acetyl phosphate as donor	GO:0006355//regulation of transcription, DNA-templated;GO:0006351//transcription, DNA-templated;GO:0016573//histone acetylation	K00517	gi|747079564|ref|XP_011086988.1|//PREDICTED: BTB/POZ and TAZ domain-containing protein 1 [Sesamum indicum];gi|976911506|gb|KVH98154.1|//BTB/POZ-like protein [Cynara cardunculus var. scolymus]
SIN_1015644	NA	NA	NA	K19788//obg-like ATPase 1	gi|747068806|ref|XP_011081178.1|//PREDICTED: chemocyanin-like [Sesamum indicum]
SIN_1008080	NA	NA	NA	NA	gi|747101250|ref|XP_011098748.1|//PREDICTED: uncharacterized protein LOC105177327 [Sesamum indicum]
SIN_1005372	NA	GO:0004553//hydrolase activity, hydrolyzing O-glycosyl compounds	GO:0044238//primary metabolic process	K01179//endoglucanase [EC:3.2.1.4]	gi|747047425|ref|XP_011069683.1|//PREDICTED: endoglucanase 1-like [Sesamum indicum]
SIN_1006743	NA	NA	NA	NA	gi|747097820|ref|XP_011096887.1|//PREDICTED: cannabidiolic acid synthase-like 1 [Sesamum indicum]
SIN_1026610	NA	NA	NA	K03327//multidrug resistance protein, MATE family	gi|747078886|ref|XP_011086621.1|//PREDICTED: protein TRANSPARENT TESTA 12-like [Sesamum indicum]
SIN_1026561	NA	NA	NA	K14856//protein SDA1	gi|747079026|ref|XP_011086697.1|//PREDICTED: protein SDA1 homolog [Sesamum indicum]
SIN_1002787	NA	NA	NA	NA	gi|747087546|ref|XP_011091319.1|//PREDICTED: major allergen Pru ar 1-like [Sesamum indicum]
BGI_novel_G000400	NA	NA	NA	K08235//xyloglucan:xyloglucosyl transferase [EC:2.4.1.207]	gi|747072055|ref|XP_011082926.1|//PREDICTED: xyloglucan endotransglucosylase/hydrolase protein 24-like isoform X1 [Sesamum indicum]
SIN_1005683	NA	NA	NA	K01555//fumarylacetoacetase [EC:3.7.1.2];K01759//lactoylglutathione lyase [EC:4.4.1.5];K20478//golgin subfamily B member 1	gi|747090740|ref|XP_011093071.1|//PREDICTED: BAG family molecular chaperone regulator 6 [Sesamum indicum]
SIN_1020996	NA	NA	NA	K11267//sister chromatid cohesion protein PDS5	gi|747069393|ref|XP_011081489.1|//PREDICTED: hepatoma-derived growth factor-related protein 2 [Sesamum indicum]
SIN_1019808	NA	NA	NA	NA	gi|747076765|ref|XP_011085466.1|//PREDICTED: 36.4 kDa proline-rich protein [Sesamum indicum]
SIN_1006231	NA	NA	NA	K15728//phosphatidate phosphatase LPIN [EC:3.1.3.4];K10357//myosin V	gi|747057748|ref|XP_011075190.1|//PREDICTED: uncharacterized protein LOC105159716 isoform X2 [Sesamum indicum];gi|747057746|ref|XP_011075189.1|//PREDICTED: uncharacterized protein LOC105159716 isoform X1 [Sesamum indicum]
SIN_1004367	NA	GO:0016209//antioxidant activity;GO:0020037//heme binding;GO:0005506//iron ion binding;GO:0004601//peroxidase activity	GO:0006979//response to oxidative stress;GO:0008152//metabolic process;GO:0098869//cellular oxidant detoxification;GO:0006950//response to stress;GO:0055114//oxidation-reduction process	K00434//L-ascorbate peroxidase [EC:1.11.1.11]	gi|747093810|ref|XP_011094725.1|//PREDICTED: L-ascorbate peroxidase 2, cytosolic [Sesamum indicum]
SIN_1026139	GO:0005576//extracellular region	NA	NA	K13449//pathogenesis-related protein 1	gi|747089654|ref|XP_011092473.1|//PREDICTED: pathogenesis-related leaf protein 6-like [Sesamum indicum]
SIN_1017900	NA	NA	NA	NA	NA
SIN_1012101	NA	NA	NA	NA	gi|747060410|ref|XP_011076633.1|//PREDICTED: polyadenylate-binding protein-interacting protein 2-like [Sesamum indicum]
SIN_1026557	NA	NA	NA	K01728//pectate lyase [EC:4.2.2.2]	gi|747079034|ref|XP_011086701.1|//PREDICTED: probable pectate lyase 5 [Sesamum indicum]
SIN_1009534	NA	NA	NA	K06911//uncharacterized protein;K03695//ATP-dependent Clp protease ATP-binding subunit ClpB;K05350//beta-glucosidase [EC:3.2.1.21];K04506//E3 ubiquitin-protein ligase SIAH1 [EC:2.3.2.27]	gi|747043045|ref|XP_011081598.1|//PREDICTED: uncharacterized protein LOC105164604 [Sesamum indicum]
SIN_1021673	GO:0016021//integral component of membrane	NA	NA	K07232//cation transport protein ChaC	gi|747040339|ref|XP_011076460.1|//PREDICTED: putative glutathione-specific gamma-glutamylcyclotransferase 2 [Sesamum indicum]
SIN_1024190	GO:0031224//intrinsic component of membrane	NA	GO:0006810//transport	K09873//aquaporin TIP	gi|747084802|ref|XP_011089824.1|//PREDICTED: aquaporin TIP1-3-like [Sesamum indicum]
SIN_1016128	NA	GO:0016798//hydrolase activity, acting on glycosyl bonds	GO:0008152//metabolic process	K01183//chitinase [EC:3.2.1.14]	gi|747064090|ref|XP_011078612.1|//PREDICTED: acidic mammalian chitinase-like [Sesamum indicum]
SIN_1009721	NA	NA	NA	K04730//interleukin-1 receptor-associated kinase 1 [EC:2.7.11.1]	gi|747066827|ref|XP_011080110.1|//PREDICTED: cysteine-rich repeat secretory protein 11-like [Sesamum indicum]
SIN_1015044	NA	NA	NA	NA	NA
SIN_1026198	NA	GO:0043169//cation binding;GO:0008171//O-methyltransferase activity	GO:0009699//phenylpropanoid biosynthetic process;GO:0006730//one-carbon metabolic process	K00588//caffeoyl-CoA O-methyltransferase [EC:2.1.1.104]	gi|747089810|ref|XP_011092559.1|//PREDICTED: caffeoyl-CoA O-methyltransferase-like [Sesamum indicum]
SIN_1009472	NA	NA	NA	K09523//DnaJ homolog subfamily C member 3;K09512//DnaJ homolog subfamily B member 6;K09514//DnaJ homolog subfamily B member 8	gi|747042612|ref|XP_011079413.1|//PREDICTED: dnaJ homolog subfamily B member 7 isoform X1 [Sesamum indicum];gi|747042614|ref|XP_011079422.1|//PREDICTED: dnaJ homolog subfamily B member 7 isoform X2 [Sesamum indicum]
SIN_1026670	NA	NA	NA	K12822//RNA-binding protein 25	gi|747079732|ref|XP_011087086.1|//PREDICTED: LOW QUALITY PROTEIN: RNA-binding protein 25 [Sesamum indicum]
SIN_1019922	NA	NA	NA	K11253//histone H3	gi|747077010|ref|XP_011085603.1|//PREDICTED: trichohyalin-like [Sesamum indicum]
SIN_1002792	NA	NA	NA	NA	gi|747087552|ref|XP_011091323.1|//PREDICTED: major allergen Pru ar 1-like [Sesamum indicum]
SIN_1014784	NA	NA	NA	K17046//protein DEK;K13172//serine/arginine repetitive matrix protein 2	gi|747082845|ref|XP_011088764.1|//PREDICTED: protein IWS1 homolog [Sesamum indicum]
SIN_1022947	NA	NA	NA	NA	NA
SIN_1021299	NA	NA	NA	NA	gi|747049083|ref|XP_011070574.1|//PREDICTED: defensin J1-2-like [Sesamum indicum]
SIN_1010079	NA	NA	NA	K02882//large subunit ribosomal protein L18Ae	gi|747087048|ref|XP_011091050.1|//PREDICTED: basic 7S globulin 2-like [Sesamum indicum]
SIN_1007790	GO:0043234//protein complex	GO:0019787//ubiquitin-like protein transferase activity	GO:0032446//protein modification by small protein conjugation	K10260//F-box and WD-40 domain protein 7;K01876//aspartyl-tRNA synthetase [EC:6.1.1.12];K08332//vacuolar protein 8	gi|747062579|ref|XP_011077807.1|//PREDICTED: E3 ubiquitin-protein ligase PUB23-like [Sesamum indicum]
SIN_1001405	NA	NA	NA	K16222//Dof zinc finger protein DOF5.5	gi|747051228|ref|XP_011071702.1|//PREDICTED: cyclic dof factor 3-like [Sesamum indicum]
SIN_1008778	GO:0005576//extracellular region	GO:0016682//oxidoreductase activity, acting on diphenols and related substances as donors, oxygen as acceptor;GO:0046914//transition metal ion binding	GO:0009808//lignin metabolic process	K05909//laccase [EC:1.10.3.2]	gi|747075642|ref|XP_011084865.1|//PREDICTED: laccase-12-like [Sesamum indicum]
SIN_1014811	NA	GO:0005506//iron ion binding	GO:0015669//gas transport	NA	gi|747082837|ref|XP_011088759.1|//PREDICTED: plastid division protein PDV2-like [Sesamum indicum]
SIN_1002561	NA	NA	NA	K16253//DNA-directed RNA polymerase IV and V subunit 7	gi|747087199|ref|XP_011091131.1|//PREDICTED: DNA-directed RNA polymerase V subunit 7-like [Sesamum indicum];gi|747087201|ref|XP_011091132.1|//PREDICTED: transcription factor bHLH92 isoform X1 [Sesamum indicum];gi|747087203|ref|XP_011091133.1|//PREDICTED: transcription factor bHLH92 isoform X2 [Sesamum indicum]
SIN_1014039	GO:0044424//intracellular part	GO:0050661//NADP binding;GO:0035671//enone reductase activity	GO:0031524//menthol metabolic process	K15095//(+)-neomenthol dehydrogenase [EC:1.1.1.208]	gi|747045568|ref|XP_011094727.1|//PREDICTED: uncharacterized protein LOC105174344 [Sesamum indicum]
SIN_1010792	NA	GO:0016746//transferase activity, transferring acyl groups	NA	K13065//shikimate O-hydroxycinnamoyltransferase [EC:2.3.1.133]	gi|747043185|ref|XP_011082506.1|//PREDICTED: shikimate O-hydroxycinnamoyltransferase [Sesamum indicum]
SIN_1024100	NA	NA	NA	K17046//protein DEK;K00430//peroxidase [EC:1.11.1.7];K07213//copper chaperone	gi|747085024|ref|XP_011089949.1|//PREDICTED: neurofilament medium polypeptide [Sesamum indicum]
SIN_1019545	GO:0031224//intrinsic component of membrane	GO:0046915//transition metal ion transmembrane transporter activity;GO:0016491//oxidoreductase activity	GO:0006829//zinc II ion transport	NA	gi|747076207|ref|XP_011085164.1|//PREDICTED: probable zinc transporter 10 [Sesamum indicum]
SIN_1014937	GO:0043234//protein complex	GO:0043169//cation binding;GO:0004721//phosphoprotein phosphatase activity	GO:0006464//cellular protein modification process	K01102//pyruvate dehydrogenase phosphatase [EC:3.1.3.43]	gi|747081763|ref|XP_011088172.1|//PREDICTED: probable protein phosphatase 2C 63 [Sesamum indicum]
SIN_1021785	NA	NA	NA	NA	gi|747054630|ref|XP_011073531.1|//PREDICTED: protein CREG1-like [Sesamum indicum]
SIN_1005454	NA	NA	NA	NA	NA
SIN_1004076	NA	GO:0046872//metal ion binding;GO:0003824//catalytic activity	GO:0008152//metabolic process	K00083//cinnamyl-alcohol dehydrogenase [EC:1.1.1.195]	gi|747098841|ref|XP_011097452.1|//PREDICTED: 8-hydroxygeraniol dehydrogenase-like [Sesamum indicum]
SIN_1012355	NA	NA	NA	K14484//auxin-responsive protein IAA	gi|747066528|ref|XP_011079948.1|//PREDICTED: auxin-induced protein 22D-like [Sesamum indicum]
SIN_1006277	GO:0005576//extracellular region	GO:0016209//antioxidant activity;GO:0046914//transition metal ion binding;GO:0003824//catalytic activity;GO:0004871//signal transducer activity	GO:0008152//metabolic process	K19476//vacuolar protein sorting-associated protein IST1;K11426//SET and MYND domain-containing protein	gi|747057631|ref|XP_011075126.1|//PREDICTED: putative germin-like protein 2-1 isoform X1 [Sesamum indicum]
SIN_1004052	NA	NA	NA	K10268//F-box and leucine-rich repeat protein 2/20	gi|747098763|ref|XP_011097410.1|//PREDICTED: F-box/LRR-repeat protein 4-like [Sesamum indicum]
SIN_1019564	GO:0005576//extracellular region	GO:0016209//antioxidant activity;GO:0046914//transition metal ion binding;GO:0003824//catalytic activity;GO:0004871//signal transducer activity	GO:0008152//metabolic process	NA	gi|747076239|ref|XP_011085183.1|//PREDICTED: putative germin-like protein 2-1 [Sesamum indicum]
SIN_1011503	NA	NA	NA	K19026//spatacsin	gi|290489044|gb|ADD30906.1|//putative RF1 protein (chloroplast) [Ilex cornuta]
SIN_1021942	NA	NA	NA	K13428//LRR receptor-like serine/threonine-protein kinase EFR [EC:2.7.11.1];K20181//vacuolar protein sorting-associated protein 18	gi|747054762|ref|XP_011073604.1|//PREDICTED: uncharacterized protein LOC105158519 [Sesamum indicum]
SIN_1002789	NA	NA	NA	NA	gi|747087378|ref|XP_011091230.1|//PREDICTED: major allergen Pru ar 1-like [Sesamum indicum]
SIN_1007434	NA	NA	NA	K16290//xylem cysteine proteinase [EC:3.4.22.-]	gi|747046535|ref|XP_011100156.1|//PREDICTED: xylem cysteine proteinase 2-like [Sesamum indicum]
SIN_1007477	NA	NA	GO:2000028//regulation of photoperiodism, flowering	K12124//GIGANTEA	gi|747046632|ref|XP_011100590.1|//PREDICTED: protein GIGANTEA-like [Sesamum indicum]
SIN_1023904	NA	NA	NA	K14771//U3 small nucleolar RNA-associated protein 19	gi|747047744|ref|XP_011069851.1|//PREDICTED: EG45-like domain containing protein [Sesamum indicum]
SIN_1024730	NA	NA	NA	K06892//feruloyl-CoA ortho-hydroxylase [EC:1.14.11.-]	gi|747092006|ref|XP_011093754.1|//PREDICTED: uncharacterized protein LOC105173633 [Sesamum indicum]
SIN_1006274	NA	NA	NA	K19476//vacuolar protein sorting-associated protein IST1;K11426//SET and MYND domain-containing protein	gi|747057637|ref|XP_011075129.1|//PREDICTED: putative germin-like protein 2-1 isoform X1 [Sesamum indicum]
SIN_1005095	NA	NA	NA	NA	gi|1000969357|ref|XP_015573745.1|//PREDICTED: uncharacterized protein LOC8271379 [Ricinus communis]
SIN_1012072	NA	GO:0043167//ion binding;GO:0016798//hydrolase activity, acting on glycosyl bonds	GO:0044238//primary metabolic process	K07407//alpha-galactosidase [EC:3.2.1.22]	gi|747060337|ref|XP_011076595.1|//PREDICTED: alpha-galactosidase-like [Sesamum indicum]
SIN_1010575	NA	NA	NA	K12581//CCR4-NOT transcription complex subunit 7/8	gi|747083121|ref|XP_011088915.1|//PREDICTED: NAC domain-containing protein 90 [Sesamum indicum]
SIN_1002762	NA	NA	NA	K14692//solute carrier family 30 (zinc transporter), member 5/7;K14689//solute carrier family 30 (zinc transporter), member 2	gi|747105505|ref|XP_011101026.1|//PREDICTED: uncharacterized protein LOC105179128 [Sesamum indicum]
SIN_1018794	GO:0016020//membrane;GO:0005618//cell wall;GO:0044464//cell part;GO:0005576//extracellular region	NA	GO:0009664//plant-type cell wall organization	NA	gi|747058369|ref|XP_011075523.1|//PREDICTED: expansin-A10 [Sesamum indicum]
SIN_1010077	NA	NA	NA	K02882//large subunit ribosomal protein L18Ae	gi|747087044|ref|XP_011091048.1|//PREDICTED: basic 7S globulin-like [Sesamum indicum]
SIN_1012052	GO:0043231//intracellular membrane-bounded organelle	NA	NA	NA	gi|719990701|ref|XP_010253042.1|//PREDICTED: ubiquinol-cytochrome c reductase complex 6.7 kDa protein [Nelumbo nucifera]
SIN_1016530	NA	NA	NA	K04420//mitogen-activated protein kinase kinase kinase 2 [EC:2.7.11.25];K04421//mitogen-activated protein kinase kinase kinase 3 [EC:2.7.11.25]	gi|747059505|ref|XP_011076138.1|//PREDICTED: mitogen-activated protein kinase kinase kinase YODA-like isoform X2 [Sesamum indicum];gi|747059500|ref|XP_011076136.1|//PREDICTED: putative transporter arsB [Sesamum indicum];gi|747059507|ref|XP_011076139.1|//PREDICTED: mitogen-activated protein kinase kinase kinase YODA-like isoform X3 [Sesamum indicum];gi|747059503|ref|XP_011076137.1|//PREDICTED: mit…
SIN_1006477	NA	NA	NA	NA	gi|747098061|ref|XP_011097020.1|//PREDICTED: cannabidiolic acid synthase-like [Sesamum indicum]
SIN_1009431	GO:0016021//integral component of membrane	GO:0008168//methyltransferase activity	GO:0032259//methylation	K16302//metal transporter CNNM;K15449//tRNA wybutosine-synthesizing protein 1 [EC:4.1.3.44]	gi|747042479|ref|XP_011078779.1|//PREDICTED: probable methyltransferase PMT26 [Sesamum indicum]
SIN_1002548	NA	NA	NA	K10999//cellulose synthase A [EC:2.4.1.12]	gi|747087251|ref|XP_011091159.1|//PREDICTED: cellulose synthase-like protein G3 [Sesamum indicum]
SIN_1023080	NA	NA	NA	NA	gi|747081705|ref|XP_011088138.1|//PREDICTED: periaxin-like [Sesamum indicum]
SIN_1016967	NA	NA	NA	K08332//vacuolar protein 8	gi|747104409|ref|XP_011100439.1|//PREDICTED: uncharacterized protein LOC105178627 [Sesamum indicum]
SIN_1017953	NA	NA	NA	K03320//ammonium transporter, Amt family	NA
BGI_novel_G001567	GO:0005576//extracellular region;GO:0016021//integral component of membrane	GO:0020037//heme binding;GO:0046872//metal ion binding;GO:0004601//peroxidase activity	GO:0006979//response to oxidative stress;GO:0098869//cellular oxidant detoxification;GO:0042744//hydrogen peroxide catabolic process;GO:0055114//oxidation-reduction process	K00430//peroxidase [EC:1.11.1.7]	gi|747082827|ref|XP_011088753.1|//PREDICTED: peroxidase 10 [Sesamum indicum]
SIN_1009865	NA	NA	NA	K15622//myeloid leukemia factor 1	gi|747091017|ref|XP_011093222.1|//PREDICTED: uncharacterized protein LOC105173237 [Sesamum indicum]
SIN_1004103	NA	NA	NA	NA	gi|747103929|ref|XP_011100177.1|//PREDICTED: glycine, alanine and asparagine-rich protein-like [Sesamum indicum]
SIN_1024688	NA	NA	NA	NA	gi|747092150|ref|XP_011093826.1|//PREDICTED: uncharacterized protein LOC105173678 [Sesamum indicum]
SIN_1006334	NA	NA	NA	NA	gi|747063886|ref|XP_011078509.1|//PREDICTED: cannabidiolic acid synthase-like 1 [Sesamum indicum]
SIN_1012366	GO:0031224//intrinsic component of membrane	GO:0015101//organic cation transmembrane transporter activity	GO:0015696//ammonium transport	K03320//ammonium transporter, Amt family	gi|747066592|ref|XP_011079984.1|//PREDICTED: ammonium transporter 3 member 1-like [Sesamum indicum]
SIN_1011314	NA	GO:0005524//ATP binding;GO:0016301//kinase activity;GO:0004612//phosphoenolpyruvate carboxykinase (ATP) activity	GO:0016310//phosphorylation;GO:0006094//gluconeogenesis	K01610//phosphoenolpyruvate carboxykinase (ATP) [EC:4.1.1.49]	gi|747056076|ref|XP_011074293.1|//PREDICTED: phosphoenolpyruvate carboxykinase [ATP]-like [Sesamum indicum]
SIN_1015272	NA	NA	NA	NA	gi|747054893|ref|XP_011073678.1|//PREDICTED: uncharacterized protein LOC105158582 [Sesamum indicum]
SIN_1020914	NA	NA	NA	K01188//beta-glucosidase [EC:3.2.1.21]	gi|747069621|ref|XP_011081612.1|//PREDICTED: beta-glucosidase 24-like [Sesamum indicum]
SIN_1016901	NA	NA	NA	K12135//zinc finger protein CONSTANS	NA
SIN_1025884	NA	GO:0005515//protein binding	GO:0044267//cellular protein metabolic process	K09510//DnaJ homolog subfamily B member 4;K09512//DnaJ homolog subfamily B member 6;K09506//DnaJ homolog subfamily A member 5;K09514//DnaJ homolog subfamily B member 8	gi|747088998|ref|XP_011092118.1|//PREDICTED: dnaJ homolog subfamily B member 7-like isoform X1 [Sesamum indicum];gi|747089000|ref|XP_011092119.1|//PREDICTED: dnaJ homolog subfamily B member 7-like isoform X2 [Sesamum indicum]
SIN_1018443	NA	NA	NA	K02883//large subunit ribosomal protein L18e;K11855//ubiquitin carboxyl-terminal hydrolase 36/42 [EC:3.4.19.12]	gi|747068904|ref|XP_011081228.1|//PREDICTED: 14 kDa proline-rich protein DC2.15-like [Sesamum indicum]
SIN_1006939	NA	NA	NA	K03138//transcription initiation factor TFIIF subunit alpha	gi|747096123|ref|XP_011095967.1|//PREDICTED: LOW QUALITY PROTEIN: transcription initiation factor IIF subunit alpha [Sesamum indicum]
SIN_1001884	NA	NA	NA	K00430//peroxidase [EC:1.11.1.7]	gi|747061467|ref|XP_011077203.1|//PREDICTED: peroxidase 5-like [Sesamum indicum]
SIN_1010078	NA	NA	NA	K02882//large subunit ribosomal protein L18Ae	gi|747087046|ref|XP_011091049.1|//PREDICTED: basic 7S globulin 2-like [Sesamum indicum]
SIN_1006892	NA	NA	NA	NA	gi|747096021|ref|XP_011095911.1|//PREDICTED: uncharacterized protein LOC105175232 [Sesamum indicum]
SIN_1001384	GO:0016020//membrane	GO:0000166//nucleotide binding;GO:0010181//FMN binding;GO:0003824//catalytic activity;GO:0016491//oxidoreductase activity	GO:0045892//negative regulation of transcription, DNA-templated;GO:0006355//regulation of transcription, DNA-templated;GO:0055114//oxidation-reduction process	K03809//NAD(P)H dehydrogenase (quinone) [EC:1.6.5.2]	gi|747096497|ref|XP_011096173.1|//PREDICTED: probable NAD(P)H dehydrogenase (quinone) FQR1-like 1 [Sesamum indicum]
SIN_1024383	NA	NA	NA	NA	gi|590570612|ref|XP_007011388.1|//Uncharacterized protein TCM_045574 [Theobroma cacao]
SIN_1023066	NA	NA	NA	K05278//flavonol synthase [EC:1.14.11.23];K05277//leucoanthocyanidin dioxygenase [EC:1.14.11.19];K06892//feruloyl-CoA ortho-hydroxylase [EC:1.14.11.-]	gi|747081301|ref|XP_011087930.1|//PREDICTED: 1-aminocyclopropane-1-carboxylate oxidase 5-like [Sesamum indicum]
SIN_1008210	NA	GO:0003723//RNA binding;GO:0003676//nucleic acid binding	GO:0006396//RNA processing	K13096//splicing factor 4	gi|747044116|ref|XP_011087352.1|//PREDICTED: SURP and G-patch domain-containing protein 1-like protein [Sesamum indicum]
SIN_1026501	NA	GO:0008168//methyltransferase activity	GO:0006730//one-carbon metabolic process	K13272//flavonoid O-methyltransferase [EC:2.1.1.267];K00588//caffeoyl-CoA O-methyltransferase [EC:2.1.1.104]	gi|747079175|ref|XP_011086775.1|//PREDICTED: flavonoid 3',5'-methyltransferase-like [Sesamum indicum]
SIN_1004845	NA	NA	NA	K13168//splicing factor, arginine/serine-rich 16	gi|747101981|ref|XP_011099135.1|//PREDICTED: CLK4-associating serine/arginine rich protein [Sesamum indicum]
SIN_1004517	NA	GO:0016831//carboxy-lyase activity	GO:0006525//arginine metabolic process;GO:0006596//polyamine biosynthetic process	K01583//arginine decarboxylase [EC:4.1.1.19]	gi|747090348|ref|XP_011092858.1|//PREDICTED: arginine decarboxylase-like [Sesamum indicum]
SIN_1015747	NA	NA	NA	K18643//katanin p80 WD40 repeat-containing subunit B1;K14963//COMPASS component SWD3	gi|747055826|ref|XP_011074160.1|//PREDICTED: uncharacterized WD repeat-containing protein C2A9.03 [Sesamum indicum]
SIN_1018442	NA	NA	NA	K02883//large subunit ribosomal protein L18e;K11855//ubiquitin carboxyl-terminal hydrolase 36/42 [EC:3.4.19.12]	gi|747068904|ref|XP_011081228.1|//PREDICTED: 14 kDa proline-rich protein DC2.15-like [Sesamum indicum]
SIN_1016813	NA	NA	NA	K14491//two-component response regulator ARR-B family	gi|747104353|ref|XP_011100407.1|//PREDICTED: probable transcription factor GLK1 [Sesamum indicum]
SIN_1025203	NA	NA	NA	NA	gi|747103929|ref|XP_011100177.1|//PREDICTED: glycine, alanine and asparagine-rich protein-like [Sesamum indicum]
SIN_1017469	NA	NA	NA	K16904//dCTP diphosphatase [EC:3.6.1.12]	NA
SIN_1005779	NA	NA	NA	K13199//plasminogen activator inhibitor 1 RNA-binding protein;K12663//Delta(3,5)-Delta(2,4)-dienoyl-CoA isomerase [EC:5.3.3.-]	gi|747073022|ref|XP_011083454.1|//PREDICTED: CO(2)-response secreted protease-like [Sesamum indicum]
SIN_1009175	GO:0031224//intrinsic component of membrane	NA	GO:0006810//transport	K08176//MFS transporter, PHS family, inorganic phosphate transporter	gi|747074939|ref|XP_011084483.1|//PREDICTED: inorganic phosphate transporter 1-11-like [Sesamum indicum]
SIN_1004321	NA	NA	NA	NA	gi|747099163|ref|XP_011097625.1|//PREDICTED: uncharacterized protein LOC105176503 [Sesamum indicum]
SIN_1009667	NA	NA	NA	K06892//feruloyl-CoA ortho-hydroxylase [EC:1.14.11.-];K13229//2,4-dihydroxy-1,4-benzoxazin-3-one-glucoside dioxygenase [EC:1.14.20.2]	gi|747066670|ref|XP_011080024.1|//PREDICTED: 1-aminocyclopropane-1-carboxylate oxidase homolog 1-like [Sesamum indicum]
SIN_1023968	NA	NA	NA	K17046//protein DEK;K12811//ATP-dependent RNA helicase DDX46/PRP5 [EC:3.6.4.13];K15601//lysine-specific demethylase 3 [EC:1.14.11.-]	gi|747047636|ref|XP_011069796.1|//PREDICTED: glutamic acid-rich protein-like [Sesamum indicum]
SIN_1022766	NA	NA	NA	NA	gi|747080502|ref|XP_011087502.1|//PREDICTED: umecyanin-like [Sesamum indicum]
SIN_1005037	NA	NA	GO:0006351//transcription, DNA-templated	K14494//DELLA protein	gi|747099762|ref|XP_011097940.1|//PREDICTED: scarecrow-like protein 21 [Sesamum indicum]
SIN_1002550	NA	NA	NA	NA	gi|641822201|gb|KDO41753.1|//hypothetical protein CISIN_1g034418mg [Citrus sinensis]
SIN_1022453	NA	NA	NA	NA	gi|747071957|ref|XP_011082874.1|//PREDICTED: leucine-rich repeat extensin-like protein 3 [Sesamum indicum]
SIN_1016541	NA	NA	NA	NA	gi|747059549|ref|XP_011076161.1|//PREDICTED: uncharacterized protein LOC105160472 [Sesamum indicum]
SIN_1011355	NA	NA	NA	K12821//pre-mRNA-processing factor 40	gi|747056158|ref|XP_011074334.1|//PREDICTED: pre-mRNA-processing protein 40A [Sesamum indicum]
SIN_1020482	NA	NA	NA	NA	gi|747051415|ref|XP_011071796.1|//PREDICTED: uncharacterized protein LOC105157173 isoform X1 [Sesamum indicum];gi|747051419|ref|XP_011071798.1|//PREDICTED: uncharacterized protein LOC105157173 isoform X2 [Sesamum indicum]
SIN_1005545	NA	NA	NA	K12126//phytochrome-interacting factor 3	gi|747061929|ref|XP_011077453.1|//PREDICTED: transcription factor bHLH143-like [Sesamum indicum]
SIN_1009023	NA	NA	NA	K17046//protein DEK;K11984//U4/U6.U5 tri-snRNP-associated protein 1;K13171//serine/arginine repetitive matrix protein 1	gi|747056902|ref|XP_011074729.1|//PREDICTED: phosphoprotein ECPP44-like [Sesamum indicum]
SIN_1014761	GO:0005576//extracellular region	GO:0016682//oxidoreductase activity, acting on diphenols and related substances as donors, oxygen as acceptor;GO:0046914//transition metal ion binding	GO:0009808//lignin metabolic process	K05909//laccase [EC:1.10.3.2]	gi|747082202|ref|XP_011088411.1|//PREDICTED: laccase-11-like [Sesamum indicum]
SIN_1008250	NA	NA	NA	NA	gi|747044022|ref|XP_011086902.1|//PREDICTED: uncharacterized protein LOC105168494 [Sesamum indicum]
SIN_1016387	NA	NA	NA	K01785//aldose 1-epimerase [EC:5.1.3.3]	NA
SIN_1010450	NA	GO:0016702//oxidoreductase activity, acting on single donors with incorporation of molecular oxygen, incorporation of two atoms of oxygen;GO:0046914//transition metal ion binding	GO:0006633//fatty acid biosynthetic process	K00454//lipoxygenase [EC:1.13.11.12]	gi|747052915|ref|XP_011072592.1|//PREDICTED: LOW QUALITY PROTEIN: linoleate 13S-lipoxygenase 3-1, chloroplastic [Sesamum indicum]
SIN_1010102	NA	NA	NA	K06890//uncharacterized protein	gi|747086645|ref|XP_011090832.1|//PREDICTED: BI1-like protein [Sesamum indicum]
SIN_1013244	NA	GO:0003676//nucleic acid binding	NA	K12581//CCR4-NOT transcription complex subunit 7/8;K02437//glycine cleavage system H protein;K13126//polyadenylate-binding protein;K05941//glutathione gamma-glutamylcysteinyltransferase [EC:2.3.2.15];K01054//acylglycerol lipase [EC:3.1.1.23]	gi|747047109|ref|XP_011069419.1|//PREDICTED: NAC domain-containing protein 2 [Sesamum indicum]
SIN_1021383	NA	NA	NA	K12844//U4/U6 small nuclear ribonucleoprotein PRP31;K18848//indole-3-acetate O-methyltransferase [EC:2.1.1.278]	NA
SIN_1019116	GO:0005634//nucleus	GO:0001228//transcriptional activator activity, RNA polymerase II transcription regulatory region sequence-specific binding;GO:0001046//core promoter sequence-specific DNA binding;GO:0046983//protein dimerization activity	GO:0045944//positive regulation of transcription from RNA polymerase II promoter	K05765//cofilin	gi|747087992|ref|XP_011091560.1|//PREDICTED: transcription factor bHLH113 isoform X1 [Sesamum indicum];gi|747087994|ref|XP_011091561.1|//PREDICTED: transcription factor bHLH113 isoform X2 [Sesamum indicum]
BGI_novel_G001245	GO:0005774//vacuolar membrane;GO:0005634//nucleus;GO:0009941//chloroplast envelope;GO:0009579//thylakoid;GO:0010319//stromule;GO:0009570//chloroplast stroma	GO:0004364//glutathione transferase activity;GO:0043295//glutathione binding	NA	K00799//glutathione S-transferase [EC:2.5.1.18]	gi|747066066|ref|XP_011079702.1|//PREDICTED: glutathione S-transferase-like [Sesamum indicum]
SIN_1011806	NA	NA	NA	NA	gi|747065594|ref|XP_011079440.1|//PREDICTED: uncharacterized protein LOC105162958 [Sesamum indicum]
SIN_1019369	NA	NA	NA	NA	gi|964749179|ref|NP_001304907.1|//polyphenol oxidase I, chloroplastic-like [Sesamum indicum]
SIN_1004849	NA	GO:0016787//hydrolase activity	NA	K16818//phospholipase A1 [EC:3.1.1.32];K03147//phosphomethylpyrimidine synthase [EC:4.1.99.17]	gi|747101971|ref|XP_011099130.1|//PREDICTED: phospholipase A1-IIbeta-like [Sesamum indicum]
SIN_1005102	NA	NA	NA	K06130//lysophospholipase II [EC:3.1.1.5]	gi|747052272|ref|XP_011072250.1|//PREDICTED: acyl-protein thioesterase 1 homolog 1 [Sesamum indicum]
SIN_1021941	NA	NA	NA	K13428//LRR receptor-like serine/threonine-protein kinase EFR [EC:2.7.11.1];K20181//vacuolar protein sorting-associated protein 18	gi|747054762|ref|XP_011073604.1|//PREDICTED: uncharacterized protein LOC105158519 [Sesamum indicum]
BGI_novel_G001686	NA	NA	NA	K04730//interleukin-1 receptor-associated kinase 1 [EC:2.7.11.1]	gi|747101779|ref|XP_011099029.1|//PREDICTED: receptor-like protein kinase FERONIA [Sesamum indicum]
SIN_1005231	NA	NA	NA	K01953//asparagine synthase (glutamine-hydrolysing) [EC:6.3.5.4]	gi|747096628|ref|XP_011096244.1|//PREDICTED: stem-specific protein TSJT1-like [Sesamum indicum]
SIN_1020590	NA	NA	NA	K00213//7-dehydrocholesterol reductase [EC:1.3.1.21];K13120//protein FAM32A	gi|747070527|ref|XP_011082089.1|//PREDICTED: protein FAM32A-like isoform X2 [Sesamum indicum]
SIN_1003106	NA	NA	NA	NA	gi|747099413|ref|XP_011097761.1|//PREDICTED: classical arabinogalactan protein 4-like [Sesamum indicum]
SIN_1024819	NA	NA	NA	K03163//DNA topoisomerase I [EC:5.99.1.2]	gi|747091770|ref|XP_011093631.1|//PREDICTED: DNA topoisomerase 1-like [Sesamum indicum]
SIN_1003920	NA	NA	NA	K10268//F-box and leucine-rich repeat protein 2/20;K13424//WRKY transcription factor 33	gi|747062027|ref|XP_011077504.1|//PREDICTED: LOW QUALITY PROTEIN: probable WRKY transcription factor 33 [Sesamum indicum]
SIN_1015471	NA	NA	NA	K01870//isoleucyl-tRNA synthetase [EC:6.1.1.5];K19027//zinc finger FYVE domain-containing protein 26	gi|747068266|ref|XP_011080883.1|//PREDICTED: disease resistance response protein 206-like [Sesamum indicum]
SIN_1020663	NA	NA	NA	NA	NA
SIN_1018901	NA	NA	NA	NA	gi|747087578|ref|XP_011091337.1|//PREDICTED: major allergen Pru ar 1-like [Sesamum indicum]
SIN_1010783	NA	NA	NA	K18835//WRKY transcription factor 2;K13424//WRKY transcription factor 33;K18834//WRKY transcription factor 1	gi|747043163|ref|XP_011082382.1|//PREDICTED: probable WRKY transcription factor 40 [Sesamum indicum]
SIN_1024049	GO:0089701//U2AF	GO:0003723//RNA binding;GO:0046872//metal ion binding;GO:0000166//nucleotide binding	GO:0000398//mRNA splicing, via spliceosome	K12836//splicing factor U2AF 35 kDa subunit	gi|747085116|ref|XP_011090000.1|//PREDICTED: splicing factor U2af small subunit B-like [Sesamum indicum]
SIN_1019744	NA	GO:0004871//signal transducer activity;GO:0004673//protein histidine kinase activity	GO:0044260//cellular macromolecule metabolic process;GO:0016310//phosphorylation;GO:0007165//signal transduction;GO:0044238//primary metabolic process	K14489//arabidopsis histidine kinase 2/3/4 (cytokinin receptor) [EC:2.7.13.3]	gi|747076632|ref|XP_011085395.1|//PREDICTED: histidine kinase 2 isoform X1 [Sesamum indicum];gi|747076634|ref|XP_011085396.1|//PREDICTED: histidine kinase 2 isoform X2 [Sesamum indicum]
SIN_1015983	GO:0016021//integral component of membrane	GO:0046872//metal ion binding;GO:0015405//P-P-bond-hydrolysis-driven transmembrane transporter activity;GO:0016462//pyrophosphatase activity;GO:0016628//oxidoreductase activity, acting on the CH-CH group of donors, NAD or NADP as acceptor	GO:0008152//metabolic process;GO:0006818//hydrogen transport	K01507//inorganic pyrophosphatase [EC:3.6.1.1]	gi|747063936|ref|XP_011078537.1|//PREDICTED: pyrophosphate-energized vacuolar membrane proton pump-like [Sesamum indicum]
SIN_1014868	NA	NA	NA	K09286//EREBP-like factor	gi|747081931|ref|XP_011088263.1|//PREDICTED: ethylene-responsive transcription factor ERF109-like [Sesamum indicum]
SIN_1010076	NA	NA	NA	K02882//large subunit ribosomal protein L18Ae	gi|747087042|ref|XP_011091047.1|//PREDICTED: basic 7S globulin 2-like [Sesamum indicum]
SIN_1017801	NA	NA	NA	K09286//EREBP-like factor	NA
SIN_1003587	NA	NA	NA	K09422//myb proto-oncogene protein, plant	gi|747104925|ref|XP_011100718.1|//PREDICTED: transcription factor MYB108-like [Sesamum indicum]
SIN_1004508	GO:0030312//external encapsulating structure	NA	GO:0006950//response to stress	K03860//phosphatidylinositol glycan, class Q	gi|747090366|ref|XP_011092868.1|//PREDICTED: snakin-2 [Sesamum indicum]
SIN_1002217	NA	GO:0004871//signal transducer activity;GO:0016772//transferase activity, transferring phosphorus-containing groups	GO:0007165//signal transduction;GO:0006351//transcription, DNA-templated;GO:0006796//phosphate-containing compound metabolic process	K14492//two-component response regulator ARR-A family	gi|747051328|ref|XP_011071752.1|//PREDICTED: two-component response regulator ARR5-like [Sesamum indicum]
SIN_1004614	NA	GO:0043169//cation binding	GO:0006812//cation transport	K00430//peroxidase [EC:1.11.1.7];K07213//copper chaperone;K10752//histone-binding protein RBBP4	gi|747098268|ref|XP_011097135.1|//PREDICTED: heavy metal-associated isoprenylated plant protein 26-like [Sesamum indicum]
SIN_1024801	NA	NA	NA	NA	gi|224119846|ref|XP_002318177.1|//hypothetical protein POPTR_0012s11050g [Populus trichocarpa]
SIN_1009239	NA	GO:0008171//O-methyltransferase activity;GO:0005515//protein binding	GO:0009699//phenylpropanoid biosynthetic process;GO:0006730//one-carbon metabolic process	K13066//caffeic acid 3-O-methyltransferase [EC:2.1.1.68]	gi|747075106|ref|XP_011084575.1|//PREDICTED: caffeic acid 3-O-methyltransferase-like [Sesamum indicum]
SIN_1016937	NA	NA	NA	K02984//small subunit ribosomal protein S3Ae;K13420//LRR receptor-like serine/threonine-protein kinase FLS2 [EC:2.7.11.1]	NA
BGI_novel_G000587	NA	NA	NA	K13091//RNA-binding protein 39	gi|747105314|ref|XP_011100931.1|//PREDICTED: RNA-binding protein 39 [Sesamum indicum]
SIN_1002759	NA	NA	NA	K18835//WRKY transcription factor 2;K16225//probable WRKY transcription factor 52	gi|747105499|ref|XP_011101023.1|//PREDICTED: probable WRKY transcription factor 53 [Sesamum indicum]
SIN_1009670	NA	NA	NA	K08867//WNK lysine deficient protein kinase [EC:2.7.11.1]	gi|747067182|ref|XP_011080299.1|//PREDICTED: transcription factor EMB1444 [Sesamum indicum]
SIN_1002329	GO:0044432//endoplasmic reticulum part	GO:0005515//protein binding;GO:0032559//adenyl ribonucleotide binding	GO:0044267//cellular protein metabolic process;GO:0050896//response to stimulus	K09487//heat shock protein 90kDa beta	gi|747073262|ref|XP_011083591.1|//PREDICTED: endoplasmin homolog [Sesamum indicum]
SIN_1011825	NA	NA	NA	K09571//FK506-binding protein 4/5 [EC:5.2.1.8]	gi|747065418|ref|XP_011079345.1|//PREDICTED: tetratricopeptide repeat protein 1 [Sesamum indicum]
SIN_1014647	NA	NA	NA	K00511//squalene monooxygenase [EC:1.14.14.17]	gi|747082567|ref|XP_011088611.1|//PREDICTED: squalene monooxygenase-like [Sesamum indicum]
SIN_1023928	NA	NA	NA	NA	gi|747047695|ref|XP_011069827.1|//PREDICTED: putative glycine-rich cell wall structural protein 1 [Sesamum indicum]
SIN_1002790	NA	NA	NA	NA	gi|747087548|ref|XP_011091320.1|//PREDICTED: major allergen Pru ar 1-like [Sesamum indicum]
SIN_1019170	NA	GO:0005488//binding	GO:0010876//lipid localization;GO:0051234//establishment of localization	NA	gi|747088048|ref|XP_011091591.1|//PREDICTED: non-specific lipid-transfer protein 2-like [Sesamum indicum]
SIN_1014799	NA	NA	NA	NA	gi|225452035|ref|XP_002283832.1|//PREDICTED: putative lipid-transfer protein DIR1 [Vitis vinifera]
SIN_1024313	NA	NA	GO:0044267//cellular protein metabolic process	K09571//FK506-binding protein 4/5 [EC:5.2.1.8]	gi|747084461|ref|XP_011089642.1|//PREDICTED: peptidyl-prolyl cis-trans isomerase FKBP62 [Sesamum indicum]
SIN_1005747	NA	NA	NA	NA	gi|747090780|ref|XP_011093095.1|//PREDICTED: pollen-specific leucine-rich repeat extensin-like protein 1 [Sesamum indicum]
SIN_1017975	NA	NA	NA	K18835//WRKY transcription factor 2;K13424//WRKY transcription factor 33;K16225//probable WRKY transcription factor 52	gi|747041574|ref|XP_011073725.1|//PREDICTED: probable WRKY transcription factor 53 [Sesamum indicum]
SIN_1022973	GO:0005634//nucleus	NA	NA	K13114//pinin	gi|723664218|ref|XP_010314995.1|//PREDICTED: LOW QUALITY PROTEIN: pinin [Solanum lycopersicum];gi|747081049|ref|XP_011087796.1|//PREDICTED: pinin [Sesamum indicum]
SIN_1011285	NA	NA	NA	K12129//pseudo-response regulator 7	gi|747093861|ref|XP_011094752.1|//PREDICTED: two-component response regulator-like APRR3 [Sesamum indicum]
SIN_1022806	NA	NA	NA	K01476//arginase [EC:3.5.3.1]	gi|747080623|ref|XP_011087569.1|//PREDICTED: fibrous sheath CABYR-binding protein [Sesamum indicum]
SIN_1025734	NA	GO:0005506//iron ion binding;GO:0016491//oxidoreductase activity	GO:0008152//metabolic process	K00517;K13260//isoflavone 2'-hydroxylase [EC:1.14.13.89]	gi|985567360|ref|NP_001306620.1|//cytochrome P450 81E8-like [Sesamum indicum]
SIN_1023927	NA	NA	NA	NA	NA
SIN_1011680	NA	NA	NA	NA	gi|747073670|ref|XP_011083801.1|//PREDICTED: uncharacterized protein LOC105166225 [Sesamum indicum]
SIN_1015328	NA	NA	NA	K13258//2-hydroxyisoflavanone dehydratase [EC:4.2.1.105]	gi|747055253|ref|XP_011073864.1|//PREDICTED: 2-hydroxyisoflavanone dehydratase-like [Sesamum indicum]
SIN_1002475	NA	NA	NA	K19476//vacuolar protein sorting-associated protein IST1;K11426//SET and MYND domain-containing protein	gi|747060801|ref|XP_011076845.1|//PREDICTED: putative germin-like protein 9-2 [Sesamum indicum]
SIN_1010572	GO:0005576//extracellular region	GO:0016209//antioxidant activity;GO:0046914//transition metal ion binding;GO:0003824//catalytic activity;GO:0004871//signal transducer activity	GO:0008152//metabolic process	K19476//vacuolar protein sorting-associated protein IST1;K11426//SET and MYND domain-containing protein	gi|747083115|ref|XP_011088912.1|//PREDICTED: germin-like protein 9-3 [Sesamum indicum]
SIN_1021366	NA	NA	NA	K07213//copper chaperone;K10752//histone-binding protein RBBP4	NA
SIN_1022267	NA	NA	NA	NA	gi|747072415|ref|XP_011083119.1|//PREDICTED: protein SULFUR DEFICIENCY-INDUCED 1-like [Sesamum indicum]
SIN_1017721	NA	NA	NA	NA	NA
SIN_1011011	NA	NA	NA	K00430//peroxidase [EC:1.11.1.7]	gi|747094534|ref|XP_011095107.1|//PREDICTED: cationic peroxidase 1-like [Sesamum indicum]
SIN_1013347	NA	NA	NA	K05747//Wiskott-Aldrich syndrome protein	gi|747046825|ref|XP_011101438.1|//PREDICTED: extensin-3 [Sesamum indicum]
SIN_1003538	NA	NA	NA	NA	NA
SIN_1022619	NA	NA	NA	K12811//ATP-dependent RNA helicase DDX46/PRP5 [EC:3.6.4.13]	gi|747071574|ref|XP_011082664.1|//PREDICTED: DEAD-box ATP-dependent RNA helicase 42 [Sesamum indicum]
SIN_1017726	NA	NA	NA	NA	NA
SIN_1000218	NA	NA	NA	K13506//glycerol-3-phosphate O-acyltransferase 3/4 [EC:2.3.1.15]	gi|747091301|ref|XP_011093377.1|//PREDICTED: uncharacterized protein At1g04910-like [Sesamum indicum]
SIN_1013613	NA	NA	NA	K01870//isoleucyl-tRNA synthetase [EC:6.1.1.5];K19027//zinc finger FYVE domain-containing protein 26	gi|747042427|ref|XP_011078493.1|//PREDICTED: dirigent protein 22-like [Sesamum indicum]
SIN_1026780	NA	GO:0015036//disulfide oxidoreductase activity	GO:0019725//cellular homeostasis;GO:0018904//ether metabolic process	K03671//thioredoxin 1	gi|747078502|ref|XP_011086414.1|//PREDICTED: thioredoxin H2-like [Sesamum indicum]
SIN_1008755	NA	NA	NA	K17506//protein phosphatase 1L [EC:3.1.3.16]	gi|747075690|ref|XP_011084892.1|//PREDICTED: probable protein phosphatase 2C 25 [Sesamum indicum]
SIN_1009029	NA	GO:0004252//serine-type endopeptidase activity;GO:0070008//serine-type exopeptidase activity	GO:0006508//proteolysis	K01322//prolyl oligopeptidase [EC:3.4.21.26]	gi|747056893|ref|XP_011074726.1|//PREDICTED: prolyl endopeptidase-like [Sesamum indicum]
BGI_novel_G001339	NA	NA	NA	K12741//heterogeneous nuclear ribonucleoprotein A1/A3;K00430//peroxidase [EC:1.11.1.7]	gi|747074123|ref|XP_011084043.1|//PREDICTED: periaxin-like, partial [Sesamum indicum]
SIN_1012714	NA	GO:0005506//iron ion binding;GO:0016712//oxidoreductase activity, acting on paired donors, with incorporation or reduction of molecular oxygen, reduced flavin or flavoprotein as one donor, and incorporation of one atom of oxygen	GO:0008152//metabolic process	K15401//fatty acid omega-hydroxylase [EC:1.14.-.-]	gi|747071054|ref|XP_011082379.1|//PREDICTED: cytochrome P450 86A1 [Sesamum indicum]
SIN_1024470	NA	NA	NA	K09873//aquaporin TIP	gi|747084065|ref|XP_011089424.1|//PREDICTED: aquaporin TIP1-3-like [Sesamum indicum]
SIN_1023248	NA	GO:0016209//antioxidant activity;GO:0005506//iron ion binding;GO:0003824//catalytic activity	GO:0042743//hydrogen peroxide metabolic process;GO:0006950//response to stress	K00430//peroxidase [EC:1.11.1.7]	gi|747067983|ref|XP_011080738.1|//PREDICTED: peroxidase 4-like [Sesamum indicum]
SIN_1008788	NA	GO:0080130//L-phenylalanine:2-oxoglutarate aminotransferase activity;GO:0008483//transaminase activity;GO:0048037//cofactor binding;GO:0004069//L-aspartate:2-oxoglutarate aminotransferase activity;GO:0030170//pyridoxal phosphate binding	GO:0019752//carboxylic acid metabolic process;GO:0009058//biosynthetic process;GO:0006520//cellular amino acid metabolic process	K00811//aspartate aminotransferase, chloroplastic [EC:2.6.1.1]	gi|747075618|ref|XP_011084852.1|//PREDICTED: aspartate aminotransferase, chloroplastic-like [Sesamum indicum]
SIN_1018045	NA	NA	NA	NA	gi|747050195|ref|XP_011071161.1|//PREDICTED: uncharacterized protein LOC105156657 [Sesamum indicum]
SIN_1023908	NA	NA	NA	K14771//U3 small nucleolar RNA-associated protein 19	gi|769810321|ref|XP_006845496.2|//PREDICTED: EG45-like domain containing protein [Amborella trichopoda];gi|657946439|ref|XP_008384747.1|//PREDICTED: EG45-like domain containing protein [Malus domestica]
SIN_1025490	GO:0005576//extracellular region	GO:0016682//oxidoreductase activity, acting on diphenols and related substances as donors, oxygen as acceptor;GO:0046914//transition metal ion binding	GO:0009808//lignin metabolic process	K05909//laccase [EC:1.10.3.2]	gi|747102909|ref|XP_011099634.1|//PREDICTED: laccase-11-like [Sesamum indicum]
SIN_1012143	NA	NA	NA	K17506//protein phosphatase 1L [EC:3.1.3.16]	gi|747060487|ref|XP_011076676.1|//PREDICTED: probable protein phosphatase 2C 25 [Sesamum indicum]
SIN_1010075	NA	NA	NA	NA	gi|747086570|ref|XP_011090791.1|//PREDICTED: basic 7S globulin [Sesamum indicum]
SIN_1005877	NA	NA	NA	K01057//6-phosphogluconolactonase [EC:3.1.1.31]	gi|747059222|ref|XP_011075982.1|//PREDICTED: probable 6-phosphogluconolactonase 3 [Sesamum indicum]
SIN_1007566	GO:0016020//membrane	NA	NA	NA	gi|747063158|ref|XP_011078115.1|//PREDICTED: protein trichome birefringence-like 14 isoform X1 [Sesamum indicum];gi|747063162|ref|XP_011078117.1|//PREDICTED: protein trichome birefringence-like 14 isoform X2 [Sesamum indicum]
SIN_1010849	NA	NA	NA	K07766//diphosphoinositol-polyphosphate diphosphatase [EC:3.6.1.52]	gi|747043301|ref|XP_011083132.1|//PREDICTED: nudix hydrolase 18, mitochondrial-like [Sesamum indicum]
SIN_1022815	NA	NA	NA	K10878//meiotic recombination protein SPO11;K10572//inositol-pentakisphosphate 2-kinase [EC:2.7.1.158];K12823//ATP-dependent RNA helicase DDX5/DBP2 [EC:3.6.4.13]	gi|747081649|ref|XP_011088106.1|//PREDICTED: heavy metal-associated isoprenylated plant protein 26-like [Sesamum indicum]
SIN_1023866	NA	NA	NA	K03327//multidrug resistance protein, MATE family	gi|747047811|ref|XP_011069889.1|//PREDICTED: MATE efflux family protein 6-like [Sesamum indicum]
SIN_1003210	NA	NA	NA	NA	gi|747043743|ref|XP_011085486.1|//PREDICTED: uncharacterized protein LOC105167450 [Sesamum indicum]
SIN_1022170	NA	NA	NA	K03243//translation initiation factor 5B;K11294//nucleolin	gi|747072631|ref|XP_011083236.1|//PREDICTED: pre-rRNA-processing protein esf1 [Sesamum indicum]
SIN_1006476	NA	NA	NA	NA	gi|747098061|ref|XP_011097020.1|//PREDICTED: cannabidiolic acid synthase-like [Sesamum indicum]
SIN_1015774	NA	NA	NA	K05909//laccase [EC:1.10.3.2]	gi|747055774|ref|XP_011074133.1|//PREDICTED: laccase-14-like [Sesamum indicum]
SIN_1026612	NA	GO:0022857//transmembrane transporter activity	GO:0006810//transport	K03327//multidrug resistance protein, MATE family	gi|747078884|ref|XP_011086620.1|//PREDICTED: protein TRANSPARENT TESTA 12-like [Sesamum indicum]
SIN_1004573	NA	NA	NA	NA	gi|747090435|ref|XP_011092905.1|//PREDICTED: putative lipid-transfer protein DIR1 [Sesamum indicum]
SIN_1006038	NA	NA	NA	K14794//ribosomal RNA-processing protein 12	gi|747079932|ref|XP_011087197.1|//PREDICTED: uncharacterized protein LOC105168753 [Sesamum indicum]
SIN_1009668	NA	NA	NA	K06892//feruloyl-CoA ortho-hydroxylase [EC:1.14.11.-];K13229//2,4-dihydroxy-1,4-benzoxazin-3-one-glucoside dioxygenase [EC:1.14.20.2]	gi|747066672|ref|XP_011080025.1|//PREDICTED: 1-aminocyclopropane-1-carboxylate oxidase homolog 1-like [Sesamum indicum]
SIN_1008682	NA	NA	NA	K13993//HSP20 family protein	gi|747075849|ref|XP_011084974.1|//PREDICTED: 17.5 kDa class I heat shock protein-like [Sesamum indicum]
SIN_1004185	NA	GO:0046914//transition metal ion binding	NA	NA	gi|747101463|ref|XP_011098865.1|//PREDICTED: mavicyanin [Sesamum indicum]
SIN_1018222	GO:0005618//cell wall	NA	NA	K06694//26S proteasome non-ATPase regulatory subunit 10	gi|747049816|ref|XP_011070962.1|//PREDICTED: 26S proteasome non-ATPase regulatory subunit 10 [Sesamum indicum]
SIN_1006012	NA	NA	NA	K03671//thioredoxin 1	gi|747079996|ref|XP_011087232.1|//PREDICTED: thioredoxin-like 1-1, chloroplastic [Sesamum indicum]
SIN_1009289	GO:0000795//synaptonemal complex	NA	GO:0007131//reciprocal meiotic recombination	K12811//ATP-dependent RNA helicase DDX46/PRP5 [EC:3.6.4.13];K06636//structural maintenance of chromosome 1;K20478//golgin subfamily B member 1	gi|747075207|ref|XP_011084631.1|//PREDICTED: WEB family protein At3g02930, chloroplastic-like [Sesamum indicum]
SIN_1001629	GO:0031224//intrinsic component of membrane;GO:0005887//integral component of plasma membrane	GO:0015291//secondary active transmembrane transporter activity;GO:0005315//inorganic phosphate transmembrane transporter activity;GO:0022891//substrate-specific transmembrane transporter activity	GO:0055085//transmembrane transport;GO:0006817//phosphate ion transport;GO:0015698//inorganic anion transport	K08176//MFS transporter, PHS family, inorganic phosphate transporter	gi|747087356|ref|XP_011091218.1|//PREDICTED: inorganic phosphate transporter 1-4-like [Sesamum indicum]
SIN_1026492	NA	GO:0046914//transition metal ion binding	NA	K11855//ubiquitin carboxyl-terminal hydrolase 36/42 [EC:3.4.19.12]	gi|747079199|ref|XP_011086787.1|//PREDICTED: F-box protein At1g67340-like [Sesamum indicum]
SIN_1022059	NA	NA	NA	K07766//diphosphoinositol-polyphosphate diphosphatase [EC:3.6.1.52]	gi|747054736|ref|XP_011073590.1|//PREDICTED: nudix hydrolase 18, mitochondrial-like [Sesamum indicum]
SIN_1009155	GO:0044424//intracellular part	GO:0005515//protein binding;GO:0032559//adenyl ribonucleotide binding	GO:0044267//cellular protein metabolic process;GO:0050896//response to stimulus	K04079//molecular chaperone HtpG	gi|747074896|ref|XP_011084460.1|//PREDICTED: heat shock protein 83-like [Sesamum indicum]
SIN_1010343	NA	NA	NA	NA	gi|747052635|ref|XP_011072444.1|//PREDICTED: uncharacterized protein LOC105157697 [Sesamum indicum]
SIN_1023511	NA	NA	NA	K13495//cis-zeatin O-glucosyltransferase [EC:2.4.1.215]	gi|747064640|ref|XP_011078913.1|//PREDICTED: zeatin O-glucosyltransferase-like [Sesamum indicum]
SIN_1021127	NA	NA	NA	K09422//myb proto-oncogene protein, plant	gi|747048689|ref|XP_011070362.1|//PREDICTED: transcription repressor MYB5-like [Sesamum indicum]
SIN_1025075	NA	NA	NA	K13506//glycerol-3-phosphate O-acyltransferase 3/4 [EC:2.3.1.15]	gi|747091301|ref|XP_011093377.1|//PREDICTED: uncharacterized protein At1g04910-like [Sesamum indicum]
SIN_1008341	NA	NA	NA	NA	gi|747086168|ref|XP_011090573.1|//PREDICTED: uncharacterized protein LOC105171235 [Sesamum indicum]
SIN_1017161	NA	NA	NA	K07437//cytochrome P450, family 26, subfamily A	NA
SIN_1022192	NA	GO:0000166//nucleotide binding	NA	K08900//mitochondrial chaperone BCS1	gi|747072587|ref|XP_011083212.1|//PREDICTED: probable mitochondrial chaperone BCS1-B [Sesamum indicum]
SIN_1009170	NA	GO:0003796//lysozyme activity;GO:0004553//hydrolase activity, hydrolyzing O-glycosyl compounds;GO:0043167//ion binding	GO:0044238//primary metabolic process;GO:0005975//carbohydrate metabolic process	K01183//chitinase [EC:3.2.1.14]	gi|747074927|ref|XP_011084476.1|//PREDICTED: acidic endochitinase SE2-like [Sesamum indicum]
SIN_1026993	NA	NA	NA	K13436//pto-interacting protein 1 [EC:2.7.11.1]	gi|747078010|ref|XP_011086157.1|//PREDICTED: NADPH:quinone oxidoreductase-like [Sesamum indicum]
SIN_1016313	GO:0016021//integral component of membrane	NA	GO:0006810//transport	K13354//solute carrier family 25 (peroxisomal adenine nucleotide transporter), member 17	gi|747050934|ref|XP_011071552.1|//PREDICTED: peroxisomal adenine nucleotide carrier 1-like [Sesamum indicum]
SIN_1010139	GO:0016020//membrane;GO:0016021//integral component of membrane	GO:0005215//transporter activity;GO:0022891//substrate-specific transmembrane transporter activity	GO:0006810//transport;GO:0055085//transmembrane transport	K08145//MFS transporter, SP family, solute carrier family 2 (facilitated glucose transporter), member 8	gi|747086729|ref|XP_011090877.1|//PREDICTED: sugar transporter ERD6-like 16 [Sesamum indicum]
SIN_1017723	NA	NA	NA	NA	NA
SIN_1000778	GO:0031410//cytoplasmic vesicle	NA	NA	NA	gi|747107091|ref|XP_011101849.1|//PREDICTED: mavicyanin-like [Sesamum indicum]
SIN_1019032	NA	GO:0032559//adenyl ribonucleotide binding;GO:0016628//oxidoreductase activity, acting on the CH-CH group of donors, NAD or NADP as acceptor	GO:0008152//metabolic process;GO:0050896//response to stimulus	K03283//heat shock 70kDa protein 1/8	gi|747087810|ref|XP_011091460.1|//PREDICTED: heat shock cognate 70 kDa protein 2-like [Sesamum indicum]
SIN_1022409	GO:0030312//external encapsulating structure;GO:0005576//extracellular region	GO:0016758//transferase activity, transferring hexosyl groups;GO:0016798//hydrolase activity, acting on glycosyl bonds	GO:0044042//glucan metabolic process	K08235//xyloglucan:xyloglucosyl transferase [EC:2.4.1.207]	gi|747072057|ref|XP_011082928.1|//PREDICTED: probable xyloglucan endotransglucosylase/hydrolase protein 15 isoform X2 [Sesamum indicum]
SIN_1026138	NA	NA	NA	K13449//pathogenesis-related protein 1	gi|747089652|ref|XP_011092472.1|//PREDICTED: basic form of pathogenesis-related protein 1-like [Sesamum indicum]
SIN_1016502	NA	NA	NA	K04079//molecular chaperone HtpG	NA
SIN_1003481	NA	NA	NA	K14488//SAUR family protein	gi|747092578|ref|XP_011094062.1|//PREDICTED: auxin-induced protein 10A5-like [Sesamum indicum]
