# Supplementary material for: Transcriptomic, biochemical and physio-anatomical investigations shed more light on responses to drought stress in two contrasting sesame genotypes
Source: Sci Rep. 2017 Aug 18;7:8755. doi: 10.1038/s41598-017-09397-6 (PMC5562740; doi:10.1038/s41598-017-09397-6)
Supplement: Supplementary file 7 — Supplementary Table S7 [file 41598_2017_9397_MOESM7_ESM.xls]

## Sheet: Feuil1
Transcriptomic, biochemical and physio-anatomical investigations shed more light on responses to drought stress in two contrasting sesame genotypes
Komivi Dossa1,2,3, Donghua Li1, Linhai Wang1, Xiaomin Zheng4, Aili Liu1, Jingyin Yu1, Xin Wei1, Rong Zhou1, Daniel Fonceka2,5, Diaga Diouf3, Boshou Liao1, Ndiaga Cissé2 & Xiurong Zhang1
Supplementary Table S7. Specific DEGs to DT helping to recover from drought stress after rewatering
GeneID	Up/Down-Regulation(DT_d4/DT_d0)	Cellular Component	Molecular Function	Biological Process	Kegg Orthology	Nr Description
SIN_1023437	Up	NA	GO:0016787//hydrolase activity;GO:0004866//endopeptidase inhibitor activity	GO:0051346//negative regulation of hydrolase activity	K13899//cystatin-C	gi|747067531|ref|XP_011080491.1|//PREDICTED: cysteine proteinase inhibitor A-like [Sesamum indicum]
BGI_novel_G000586	Down	NA	NA	NA	K13091//RNA-binding protein 39	gi|747105314|ref|XP_011100931.1|//PREDICTED: RNA-binding protein 39 [Sesamum indicum]
SIN_1022963	Up	NA	GO:0046914//transition metal ion binding	NA	NA	gi|747081017|ref|XP_011087777.1|//PREDICTED: basic blue protein-like [Sesamum indicum]
SIN_1022057	Up	GO:0044424//intracellular part	GO:0016211//ammonia ligase activity;GO:0032559//adenyl ribonucleotide binding	GO:0006541//glutamine metabolic process;GO:0071941//nitrogen cycle metabolic process	K01915//glutamine synthetase [EC:6.3.1.2]	gi|747053980|ref|XP_011073176.1|//PREDICTED: glutamine synthetase nodule isozyme-like [Sesamum indicum]
SIN_1024544	Up	NA	NA	NA	K19519//transforming growth factor-beta-induced protein;K03456//serine/threonine-protein phosphatase 2A regulatory subunit A	gi|747083866|ref|XP_011089317.1|//PREDICTED: fasciclin-like arabinogalactan protein 11 [Sesamum indicum]
SIN_1019363	Up	NA	GO:0016491//oxidoreductase activity	NA	NA	gi|747100075|ref|XP_011098110.1|//PREDICTED: 2-oxoglutarate-dependent dioxygenase DAO-like [Sesamum indicum]
SIN_1011583	Down	GO:0005737//cytoplasm	GO:0016491//oxidoreductase activity	GO:0055114//oxidation-reduction process	K13081//leucoanthocyanidin reductase [EC:1.17.1.3]	gi|747073414|ref|XP_011083666.1|//PREDICTED: isoflavone reductase-like protein [Sesamum indicum]
SIN_1014421	Down	NA	NA	NA	K12811//ATP-dependent RNA helicase DDX46/PRP5 [EC:3.6.4.13];K08827//serine/threonine-protein kinase PRP4 [EC:2.7.11.1]	gi|747095103|ref|XP_011095416.1|//PREDICTED: protein SWAP isoform X1 [Sesamum indicum];gi|747095108|ref|XP_011095418.1|//PREDICTED: splicing factor, suppressor of white-apricot homolog isoform X3 [Sesamum indicum]
SIN_1024415	Down	NA	NA	NA	K14494//DELLA protein	gi|747084200|ref|XP_011089500.1|//PREDICTED: scarecrow-like protein 30 [Sesamum indicum]
SIN_1021644	Down	NA	GO:0003723//RNA binding;GO:0000166//nucleotide binding	GO:0006396//RNA processing	K12842//U2-associated protein SR140	gi|747040435|ref|XP_011081128.1|//PREDICTED: U2 snRNP-associated SURP motif-containing protein isoform X2 [Sesamum indicum];gi|747040433|ref|XP_011081047.1|//PREDICTED: U2 snRNP-associated SURP motif-containing protein isoform X1 [Sesamum indicum]
SIN_1025435	Up	NA	NA	NA	K00924;K02882//large subunit ribosomal protein L18Ae	gi|747103030|ref|XP_011099700.1|//PREDICTED: basic 7S globulin-like [Sesamum indicum]
SIN_1003530	Up	NA	NA	NA	K10712//cysteamine dioxygenase [EC:1.13.11.19]	gi|747092722|ref|XP_011094139.1|//PREDICTED: probable 2-aminoethanethiol dioxygenase [Sesamum indicum]
SIN_1004585	Up	NA	NA	NA	NA	gi|747090151|ref|XP_011092752.1|//PREDICTED: uncharacterized protein LOC105172861 [Sesamum indicum]
SIN_1003103	Down	NA	NA	NA	K17046//protein DEK	gi|747108167|ref|XP_011069396.1|//PREDICTED: protein DEK-like [Sesamum indicum]
SIN_1025024	Up	NA	NA	NA	NA	gi|747091344|ref|XP_011093398.1|//PREDICTED: uncharacterized protein LOC105173381 [Sesamum indicum]
SIN_1022039	Up	NA	NA	NA	K09286//EREBP-like factor	gi|747054034|ref|XP_011073204.1|//PREDICTED: ethylene-responsive transcription factor ERF113 [Sesamum indicum]
SIN_1010292	Down	NA	NA	NA	K20286//TATA element modulatory factor	gi|747052503|ref|XP_011072374.1|//PREDICTED: golgin candidate 5 [Sesamum indicum]
SIN_1023669	Up	NA	NA	NA	NA	gi|720071522|ref|XP_010278088.1|//PREDICTED: inhibitor of trypsin and hageman factor-like [Nelumbo nucifera]
SIN_1015642	Up	NA	NA	NA	K19788//obg-like ATPase 1	gi|747068802|ref|XP_011081176.1|//PREDICTED: stellacyanin-like [Sesamum indicum]
SIN_1005121	Up	NA	GO:0003824//catalytic activity	NA	K14611//solute carrier family 23 (nucleobase transporter), member 1/2;K08234//glyoxylase I family protein	gi|747052234|ref|XP_011072230.1|//PREDICTED: uncharacterized protein LOC105157526 [Sesamum indicum]
SIN_1007916	Down	GO:0043231//intracellular membrane-bounded organelle	GO:0016620//oxidoreductase activity, acting on the aldehyde or oxo group of donors, NAD or NADP as acceptor;GO:0016614//oxidoreductase activity, acting on CH-OH group of donors;GO:0000166//nucleotide binding	GO:0008152//metabolic process	K00122//formate dehydrogenase [EC:1.2.1.2]	gi|747100765|ref|XP_011098485.1|//PREDICTED: formate dehydrogenase, mitochondrial-like [Sesamum indicum]
SIN_1013269	Down	NA	GO:0046872//metal ion binding	NA	K14404//cleavage and polyadenylation specificity factor subunit 4;K02184//formin 2	gi|747047030|ref|XP_011102133.1|//PREDICTED: uncharacterized protein LOC105180166 [Sesamum indicum]
SIN_1022074	Up	NA	NA	NA	NA	gi|747054732|ref|XP_011073587.1|//PREDICTED: CASP-like protein 4D1 [Sesamum indicum]
SIN_1004948	Up	NA	NA	NA	K03955//NADH dehydrogenase (ubiquinone) 1 alpha/beta subcomplex 1	gi|747099520|ref|XP_011097814.1|//PREDICTED: acyl carrier protein 1, chloroplastic-like [Sesamum indicum]
SIN_1015787	Down	NA	GO:0000166//nucleotide binding	NA	K03243//translation initiation factor 5B	gi|747055750|ref|XP_011074120.1|//PREDICTED: eukaryotic translation initiation factor 5B [Sesamum indicum]
SIN_1013994	Up	NA	NA	NA	K14493//gibberellin receptor GID1 [EC:3.-.-.-];K20506//tuliposide A-converting enzyme [EC:4.2.99.22]	gi|747044856|ref|XP_011091180.1|//PREDICTED: probable carboxylesterase 8 [Sesamum indicum]
SIN_1014608	Up	NA	NA	NA	K01188//beta-glucosidase [EC:3.2.1.21];K00679//phospholipid:diacylglycerol acyltransferase [EC:2.3.1.158];K10396//kinesin family member 5;K01206//alpha-L-fucosidase [EC:3.2.1.51];K10960//geranylgeranyl reductase [EC:1.3.1.83]	gi|747082663|ref|XP_011088666.1|//PREDICTED: GDSL esterase/lipase At5g55050-like [Sesamum indicum]
SIN_1005077	Down	NA	GO:0003824//catalytic activity	GO:0008152//metabolic process	K04124//gibberellin 3-beta-dioxygenase [EC:1.14.11.15]	gi|747052317|ref|XP_011072274.1|//PREDICTED: gibberellin 3-beta-dioxygenase 1-like [Sesamum indicum]
SIN_1023303	Up	NA	GO:0016209//antioxidant activity;GO:0005506//iron ion binding;GO:0003824//catalytic activity	GO:0008152//metabolic process;GO:0006950//response to stress	K00430//peroxidase [EC:1.11.1.7]	gi|747068141|ref|XP_011080818.1|//PREDICTED: uncharacterized protein LOC105163979 [Sesamum indicum]
SIN_1000140	Down	NA	NA	NA	K17046//protein DEK	gi|747108167|ref|XP_011069396.1|//PREDICTED: protein DEK-like [Sesamum indicum]
BGI_novel_G001035	Up	NA	NA	NA	NA	gi|747063754|ref|XP_011078438.1|//PREDICTED: MLP-like protein 34 [Sesamum indicum]
SIN_1010228	Up	NA	NA	NA	NA	NA
SIN_1008977	Up	GO:0009536//plastid	GO:0046872//metal ion binding;GO:0016717//oxidoreductase activity, acting on paired donors, with oxidation of a pair of donors resulting in the reduction of molecular oxygen to two molecules of water	GO:0006631//fatty acid metabolic process	K03921//acyl-[acyl-carrier-protein] desaturase [EC:1.14.19.2 1.14.19.11 1.14.19.26]	gi|747057000|ref|XP_011074783.1|//PREDICTED: acyl-[acyl-carrier-protein] desaturase 6, chloroplastic [Sesamum indicum]
SIN_1003480	Down	GO:0005730//nucleolus;GO:0046540//U4/U6 x U5 tri-snRNP complex	NA	GO:0009908//flower development;GO:0000481//maturation of 5S rRNA;GO:0048528//post-embryonic root development;GO:0010305//leaf vascular tissue pattern formation;GO:0045292//mRNA cis splicing, via spliceosome;GO:0010588//cotyledon vascular tissue pattern formation;GO:0000387//spliceosomal snRNP assembly;GO:0010087//phloem or xylem histogenesis;GO:0009933//meristem structural organization	K11984//U4/U6.U5 tri-snRNP-associated protein 1	gi|747092576|ref|XP_011094061.1|//PREDICTED: SART-1 family protein DOT2 [Sesamum indicum]
SIN_1006989	Down	NA	NA	NA	K05907//adenylyl-sulfate reductase (glutathione) [EC:1.8.4.9]	gi|747096467|ref|XP_011096156.1|//PREDICTED: 5'-adenylylsulfate reductase 3, chloroplastic-like, partial [Sesamum indicum]
SIN_1007735	Down	NA	NA	NA	K17046//protein DEK;K03243//translation initiation factor 5B	gi|747062463|ref|XP_011077744.1|//PREDICTED: nucleolar and coiled-body phosphoprotein 1 [Sesamum indicum]
SIN_1016662	Up	GO:0005618//cell wall;GO:0005576//extracellular region	GO:0045330//aspartyl esterase activity;GO:0004857//enzyme inhibitor activity;GO:0030599//pectinesterase activity	GO:0045490//pectin catabolic process;GO:0043086//negative regulation of catalytic activity;GO:0042545//cell wall modification	K01051//pectinesterase [EC:3.1.1.11]	gi|747059864|ref|XP_011076334.1|//PREDICTED: probable pectinesterase/pectinesterase inhibitor 17 [Sesamum indicum]
SIN_1025422	Down	NA	NA	NA	K16302//metal transporter CNNM;K15449//tRNA wybutosine-synthesizing protein 1 [EC:4.1.3.44]	gi|747103060|ref|XP_011099715.1|//PREDICTED: probable methyltransferase PMT26 [Sesamum indicum]
SIN_1013865	Up	NA	GO:0003824//catalytic activity	NA	K14497//protein phosphatase 2C [EC:3.1.3.16]	gi|747041636|ref|XP_011074360.1|//PREDICTED: probable protein phosphatase 2C 8 isoform X1 [Sesamum indicum];gi|747041638|ref|XP_011074367.1|//PREDICTED: probable protein phosphatase 2C 8 isoform X2 [Sesamum indicum]
SIN_1011161	Up	NA	NA	NA	K03283//heat shock 70kDa protein 1/8;K16219//protein N-terminal methyltransferase [EC:2.1.1.244]	gi|747094718|ref|XP_011095209.1|//PREDICTED: uncharacterized protein LOC105174719 [Sesamum indicum]
SIN_1004290	Down	NA	NA	NA	K09338//homeobox-leucine zipper protein	gi|747098991|ref|XP_011097532.1|//PREDICTED: homeobox-leucine zipper protein ATHB-6 [Sesamum indicum]
SIN_1014192	Down	NA	NA	NA	K13422//transcription factor MYC2	gi|747045498|ref|XP_011094312.1|//PREDICTED: transcription factor MYC2 [Sesamum indicum]
SIN_1015561	Down	NA	NA	NA	K20283//golgin subfamily A member 4;K20478//golgin subfamily B member 1	gi|747068461|ref|XP_011080988.1|//PREDICTED: paramyosin-like [Sesamum indicum]
SIN_1006462	Up	NA	GO:0016846//carbon-sulfur lyase activity	NA	K00799//glutathione S-transferase [EC:2.5.1.18]	gi|747097904|ref|XP_011096934.1|//PREDICTED: probable glutathione S-transferase [Sesamum indicum]
SIN_1026532	Up	NA	NA	NA	K00134//glyceraldehyde 3-phosphate dehydrogenase [EC:1.2.1.12]	gi|747079095|ref|XP_011086733.1|//PREDICTED: glyceraldehyde-3-phosphate dehydrogenase, cytosolic [Sesamum indicum]
SIN_1014641	Up	GO:0031224//intrinsic component of membrane	NA	GO:0006810//transport	K09872//aquaporin PIP	gi|747082865|ref|XP_011088776.1|//PREDICTED: uncharacterized protein LOC105169921 [Sesamum indicum]
SIN_1009764	Down	NA	NA	NA	NA	gi|747066952|ref|XP_011080175.1|//PREDICTED: protein SULFUR DEFICIENCY-INDUCED 1 [Sesamum indicum]
SIN_1015990	Up	NA	NA	NA	K16292//KDEL-tailed cysteine endopeptidase [EC:3.4.22.-];K01365//cathepsin L [EC:3.4.22.15]	gi|747063947|ref|XP_011078542.1|//PREDICTED: senescence-specific cysteine protease SAG39-like [Sesamum indicum]
SIN_1013476	Up	NA	NA	NA	NA	gi|747063754|ref|XP_011078438.1|//PREDICTED: MLP-like protein 34 [Sesamum indicum]
SIN_1024768	Up	NA	GO:0004553//hydrolase activity, hydrolyzing O-glycosyl compounds;GO:0043167//ion binding	GO:0044238//primary metabolic process	K01183//chitinase [EC:3.2.1.14]	gi|747091880|ref|XP_011093688.1|//PREDICTED: acidic endochitinase-like [Sesamum indicum]
SIN_1026217	Up	NA	NA	NA	NA	gi|32470647|gb|AAP45173.1|//hypothetical protein SBB1_14t00005 [Solanum bulbocastanum]
SIN_1020806	Down	NA	NA	NA	K14569//ribosome biogenesis protein BMS1	gi|747069922|ref|XP_011081770.1|//PREDICTED: ribosome biogenesis protein BMS1 homolog [Sesamum indicum]
SIN_1021177	Up	NA	NA	NA	NA	gi|747048804|ref|XP_011070424.1|//PREDICTED: uncharacterized protein LOC105156082 [Sesamum indicum]
SIN_1001885	Up	NA	NA	NA	K00430//peroxidase [EC:1.11.1.7]	gi|747061465|ref|XP_011077202.1|//PREDICTED: peroxidase 5-like [Sesamum indicum]
SIN_1017879	Up	NA	NA	NA	K07874//Ras-related protein Rab-1A;K01623//fructose-bisphosphate aldolase, class I [EC:4.1.2.13]	NA
SIN_1004394	Up	NA	NA	NA	K19519//transforming growth factor-beta-induced protein	gi|747093721|ref|XP_011094679.1|//PREDICTED: fasciclin-like arabinogalactan protein 12 [Sesamum indicum]
SIN_1023905	Up	NA	NA	NA	K14771//U3 small nucleolar RNA-associated protein 19	gi|747047742|ref|XP_011069850.1|//PREDICTED: EG45-like domain containing protein [Sesamum indicum]
BGI_novel_G000005	Up	GO:0005829//cytosol	GO:0042803//protein homodimerization activity;GO:0004066//asparagine synthase (glutamine-hydrolyzing) activity	GO:0006541//glutamine metabolic process;GO:0006529//asparagine biosynthetic process	NA	gi|747094766|ref|XP_011095236.1|//PREDICTED: stem-specific protein TSJT1-like [Sesamum indicum]
SIN_1019109	Up	NA	NA	NA	NA	NA
SIN_1016930	Up	NA	NA	NA	NA	gi|595949842|ref|XP_007216323.1|//hypothetical protein PRUPE_ppa019903mg [Prunus persica]
SIN_1019138	Up	NA	NA	NA	K01183//chitinase [EC:3.2.1.14]	gi|747088298|ref|XP_011091730.1|//PREDICTED: uncharacterized protein LOC105172091 [Sesamum indicum]
SIN_1016704	Down	NA	NA	NA	K08150//MFS transporter, SP family, solute carrier family 2 (myo-inositol transporter), member 13	NA
SIN_1014527	Up	NA	NA	NA	NA	gi|747094833|ref|XP_011095271.1|//PREDICTED: uncharacterized protein LOC105174781 [Sesamum indicum]
SIN_1022809	Up	NA	NA	NA	K14638//solute carrier family 15 (peptide/histidine transporter), member 3/4	gi|747080631|ref|XP_011087574.1|//PREDICTED: protein NRT1/ PTR FAMILY 4.5-like [Sesamum indicum]
SIN_1015081	Up	NA	NA	NA	K19476//vacuolar protein sorting-associated protein IST1;K11426//SET and MYND domain-containing protein	gi|747085719|ref|XP_011090331.1|//PREDICTED: germin-like protein 9-3 [Sesamum indicum]
SIN_1007659	Up	NA	GO:0016641//oxidoreductase activity, acting on the CH-NH2 group of donors, oxygen as acceptor	GO:0008152//metabolic process	K05933//aminocyclopropanecarboxylate oxidase [EC:1.14.17.4]	gi|747062871|ref|XP_011077965.1|//PREDICTED: 1-aminocyclopropane-1-carboxylate oxidase 1-like [Sesamum indicum]
BGI_novel_G000332	Down	NA	NA	NA	K01188//beta-glucosidase [EC:3.2.1.21]	gi|747092742|ref|XP_011094149.1|//PREDICTED: raucaffricine-O-beta-D-glucosidase-like [Sesamum indicum]
SIN_1019905	Up	NA	NA	NA	NA	gi|747076980|ref|XP_011085586.1|//PREDICTED: proline-rich extensin-like protein EPR1 [Sesamum indicum]
SIN_1022224	Up	NA	NA	GO:0050896//response to stimulus;GO:0009415//response to water;GO:0006950//response to stress	NA	gi|747072535|ref|XP_011083184.1|//PREDICTED: LOW QUALITY PROTEIN: dehydrin DHN1 [Sesamum indicum]
SIN_1013620	Up	NA	GO:0003824//catalytic activity	GO:0008152//metabolic process	NA	gi|747042232|ref|XP_011077364.1|//PREDICTED: clavaminate synthase-like protein At3g21360 [Sesamum indicum]
SIN_1021683	Down	NA	NA	NA	K13172//serine/arginine repetitive matrix protein 2	gi|747040307|ref|XP_011074917.1|//PREDICTED: serine/arginine repetitive matrix protein 2 [Sesamum indicum]
SIN_1027099	Up	NA	NA	NA	NA	gi|747079604|ref|XP_011087012.1|//PREDICTED: uncharacterized protein LOC105168575 [Sesamum indicum]
SIN_1026088	Up	NA	NA	NA	NA	gi|747089544|ref|XP_011092415.1|//PREDICTED: early nodulin-93-like [Sesamum indicum]
SIN_1026773	Up	NA	NA	NA	K00799//glutathione S-transferase [EC:2.5.1.18]	gi|747079586|ref|XP_011087001.1|//PREDICTED: glutathione S-transferase U17-like [Sesamum indicum]
SIN_1013309	Up	GO:0044424//intracellular part	GO:0016616//oxidoreductase activity, acting on the CH-OH group of donors, NAD or NADP as acceptor;GO:0046914//transition metal ion binding	GO:0008152//metabolic process	K18857//alcohol dehydrogenase class-P [EC:1.1.1.1]	gi|747046928|ref|XP_011101784.1|//PREDICTED: alcohol dehydrogenase 3-like [Sesamum indicum]
SIN_1021041	Up	NA	NA	NA	K04730//interleukin-1 receptor-associated kinase 1 [EC:2.7.11.1]	gi|731381402|ref|XP_010664452.1|//PREDICTED: uncharacterized protein LOC104882507 [Vitis vinifera]
BGI_novel_G000964	Up	GO:0005737//cytoplasm	GO:0045548//phenylalanine ammonia-lyase activity	GO:0009800//cinnamic acid biosynthetic process;GO:0006559//L-phenylalanine catabolic process	K10775//phenylalanine ammonia-lyase [EC:4.3.1.24]	gi|747061581|ref|XP_011077265.1|//PREDICTED: LOW QUALITY PROTEIN: phenylalanine ammonia-lyase-like [Sesamum indicum]
SIN_1011060	Up	NA	GO:0016831//carboxy-lyase activity;GO:0046872//metal ion binding;GO:0019842//vitamin binding	NA	K01568//pyruvate decarboxylase [EC:4.1.1.1]	gi|747094418|ref|XP_011095042.1|//PREDICTED: pyruvate decarboxylase 1 [Sesamum indicum]
SIN_1004586	Up	NA	NA	NA	NA	NA
SIN_1014635	Down	GO:0005634//nucleus	GO:0003723//RNA binding;GO:0000166//nucleotide binding;GO:0005488//binding;GO:0003676//nucleic acid binding	GO:0006397//mRNA processing	K13091//RNA-binding protein 39	gi|747082593|ref|XP_011088626.1|//PREDICTED: RNA-binding protein 39 isoform X2 [Sesamum indicum]
SIN_1024638	Up	NA	NA	NA	K01188//beta-glucosidase [EC:3.2.1.21];K00679//phospholipid:diacylglycerol acyltransferase [EC:2.3.1.158];K10396//kinesin family member 5;K01206//alpha-L-fucosidase [EC:3.2.1.51];K10960//geranylgeranyl reductase [EC:1.3.1.83]	gi|747092502|ref|XP_011094020.1|//PREDICTED: GDSL esterase/lipase 1-like [Sesamum indicum]
SIN_1021543	Up	NA	NA	NA	K15172//transcription elongation factor SPT5;K07560//D-tyrosyl-tRNA(Tyr) deacylase [EC:3.1.-.-]	gi|747040711|ref|XP_011094664.1|//PREDICTED: zinc finger CCCH domain-containing protein 20-like [Sesamum indicum]
SIN_1004760	Down	NA	NA	GO:0008152//metabolic process	K05925//mRNA (2'-O-methyladenosine-N6-)-methyltransferase [EC:2.1.1.62]	gi|747074640|ref|XP_011084318.1|//PREDICTED: methyltransferase-like protein 1 [Sesamum indicum]
SIN_1026045	Down	NA	NA	NA	K13173//arginine and glutamate-rich protein 1	gi|747089429|ref|XP_011092351.1|//PREDICTED: uncharacterized protein At1g10890-like isoform X2 [Sesamum indicum];gi|747089433|ref|XP_011092353.1|//PREDICTED: uncharacterized protein At1g10890-like isoform X3 [Sesamum indicum]
SIN_1004928	Up	NA	NA	NA	NA	gi|747101787|ref|XP_011099034.1|//PREDICTED: uncharacterized protein LOC105177540 [Sesamum indicum]
SIN_1008948	Down	GO:0031224//intrinsic component of membrane	NA	NA	K14209//solute carrier family 36 (proton-coupled amino acid transporter)	gi|747057079|ref|XP_011074825.1|//PREDICTED: amino acid permease 3-like [Sesamum indicum]
SIN_1009558	Up	GO:0016020//membrane	NA	GO:0006810//transport	K09873//aquaporin TIP	gi|747042851|ref|XP_011080630.1|//PREDICTED: aquaporin TIP2-1 [Sesamum indicum]
SIN_1007967	Up	NA	GO:0008374//O-acyltransferase activity	NA	K13508//glycerol-3-phosphate acyltransferase [EC:2.3.1.15]	gi|747100901|ref|XP_011098557.1|//PREDICTED: glycerol-3-phosphate 2-O-acyltransferase 6-like [Sesamum indicum]
SIN_1015706	Up	NA	GO:0046914//transition metal ion binding	GO:0006091//generation of precursor metabolites and energy;GO:0051234//establishment of localization	NA	gi|747055925|ref|XP_011074212.1|//PREDICTED: blue copper protein [Sesamum indicum]
SIN_1010074	Up	NA	NA	NA	K00924;K02882//large subunit ribosomal protein L18Ae	gi|747086568|ref|XP_011090790.1|//PREDICTED: basic 7S globulin-like [Sesamum indicum]
SIN_1007711	Down	NA	NA	NA	NA	gi|747062394|ref|XP_011077706.1|//PREDICTED: ribosomal RNA-processing protein 14-C-like [Sesamum indicum]
SIN_1016985	Down	NA	NA	NA	K20283//golgin subfamily A member 4	gi|747104325|ref|XP_011100391.1|//PREDICTED: myosin-9-like [Sesamum indicum]
SIN_1009437	Up	NA	NA	NA	K15692//E3 ubiquitin-protein ligase RNF13 [EC:2.3.2.27]	gi|747042507|ref|XP_011078919.1|//PREDICTED: thiosulfate sulfurtransferase 18-like isoform X1 [Sesamum indicum]
SIN_1023983	Up	GO:0044424//intracellular part	GO:0016616//oxidoreductase activity, acting on the CH-OH group of donors, NAD or NADP as acceptor;GO:0046914//transition metal ion binding	GO:0008152//metabolic process	K18857//alcohol dehydrogenase class-P [EC:1.1.1.1]	gi|747047615|ref|XP_011069785.1|//PREDICTED: alcohol dehydrogenase 3 [Sesamum indicum]
SIN_1014055	Up	NA	NA	NA	NA	gi|747045040|ref|XP_011092053.1|//PREDICTED: putative ripening-related protein 1 [Sesamum indicum]
SIN_1003488	Down	GO:0030312//external encapsulating structure;GO:0005576//extracellular region	GO:0016758//transferase activity, transferring hexosyl groups;GO:0016798//hydrolase activity, acting on glycosyl bonds	GO:0044042//glucan metabolic process	K08235//xyloglucan:xyloglucosyl transferase [EC:2.4.1.207]	gi|747092602|ref|XP_011094075.1|//PREDICTED: probable xyloglucan endotransglucosylase/hydrolase protein 23 [Sesamum indicum]
SIN_1007727	Down	NA	NA	NA	K16190//glucuronokinase [EC:2.7.1.43];K13422//transcription factor MYC2	gi|747062758|ref|XP_011077906.1|//PREDICTED: transcription factor bHLH35-like [Sesamum indicum]
SIN_1001805	Up	NA	NA	NA	NA	gi|747097175|ref|XP_011096540.1|//PREDICTED: major allergen Pru av 1-like [Sesamum indicum]
SIN_1013833	Down	NA	NA	NA	K14811//ATP-dependent RNA helicase DBP3 [EC:3.6.4.13]	gi|747041719|ref|XP_011074767.1|//PREDICTED: DEAD-box ATP-dependent RNA helicase 5 [Sesamum indicum]
SIN_1011658	Up	NA	GO:0043167//ion binding;GO:0016798//hydrolase activity, acting on glycosyl bonds	GO:0044238//primary metabolic process	K19892//glucan endo-1,3-beta-glucosidase 4 [EC:3.2.1.39];K19893//glucan endo-1,3-beta-glucosidase 5/6 [EC:3.2.1.39];K19891//glucan endo-1,3-beta-glucosidase 1/2/3 [EC:3.2.1.39]	gi|747073616|ref|XP_011083774.1|//PREDICTED: glucan endo-1,3-beta-glucosidase, acidic isoform PR-Q'-like [Sesamum indicum]
SIN_1023017	Up	NA	NA	NA	NA	gi|747081169|ref|XP_011087860.1|//PREDICTED: early nodulin-93-like [Sesamum indicum]
SIN_1024118	Up	GO:0031224//intrinsic component of membrane	NA	NA	K15285//solute carrier family 35, member E3	gi|747084986|ref|XP_011089927.1|//PREDICTED: uncharacterized membrane protein At1g06890 [Sesamum indicum]
SIN_1023670	Up	NA	GO:0004867//serine-type endopeptidase inhibitor activity	GO:0009611//response to wounding;GO:0010951//negative regulation of endopeptidase activity	NA	gi|357441047|ref|XP_003590801.1|//inhibitor of trypsin and hageman factor-like protein [Medicago truncatula]
SIN_1025542	Down	NA	NA	NA	NA	gi|747103825|ref|XP_011100118.1|//PREDICTED: uncharacterized protein LOC105178351 [Sesamum indicum]
SIN_1003884	Down	NA	NA	NA	K07300//Ca2+:H+ antiporter	gi|747062143|ref|XP_011077566.1|//PREDICTED: vacuolar cation/proton exchanger 3-like [Sesamum indicum]
SIN_1009077	Down	NA	NA	NA	K10352//myosin heavy chain;K20478//golgin subfamily B member 1	gi|747056770|ref|XP_011074658.1|//PREDICTED: filament-like plant protein 4 isoform X1 [Sesamum indicum];gi|747056778|ref|XP_011074663.1|//PREDICTED: filament-like plant protein 4 isoform X2 [Sesamum indicum]
SIN_1018567	Up	NA	NA	NA	NA	gi|747069114|ref|XP_011081338.1|//PREDICTED: uncharacterized protein LOC105164393 [Sesamum indicum]
SIN_1015630	Up	NA	GO:0003824//catalytic activity	GO:0008152//metabolic process	K13199//plasminogen activator inhibitor 1 RNA-binding protein	gi|747041210|ref|XP_011071709.1|//PREDICTED: subtilisin-like protease [Sesamum indicum]
SIN_1018472	Down	NA	NA	NA	NA	gi|747068938|ref|XP_011081244.1|//PREDICTED: proteinase inhibitor-like [Sesamum indicum]
SIN_1012981	Up	NA	NA	NA	K01623//fructose-bisphosphate aldolase, class I [EC:4.1.2.13]	gi|747093224|ref|XP_011094409.1|//PREDICTED: fructose-bisphosphate aldolase cytoplasmic isozyme [Sesamum indicum]
SIN_1005353	Up	NA	GO:0046872//metal ion binding;GO:0019842//vitamin binding;GO:0016830//carbon-carbon lyase activity	NA	K01568//pyruvate decarboxylase [EC:4.1.1.1]	gi|747096955|ref|XP_011096418.1|//PREDICTED: pyruvate decarboxylase 1 [Sesamum indicum]
SIN_1022603	Down	GO:0016020//membrane;GO:0044464//cell part	NA	NA	K17046//protein DEK;K20283//golgin subfamily A member 4;K09291//nucleoprotein TPR;K10400//kinesin family member 15;K20478//golgin subfamily B member 1	gi|747071613|ref|XP_011082687.1|//PREDICTED: proton pump-interactor 1-like [Sesamum indicum]
SIN_1015160	Down	NA	NA	NA	K06669//structural maintenance of chromosome 3 (chondroitin sulfate proteoglycan 6)	gi|747085521|ref|XP_011090225.1|//PREDICTED: structural maintenance of chromosomes protein 3 isoform X1 [Sesamum indicum];gi|747085525|ref|XP_011090227.1|//PREDICTED: structural maintenance of chromosomes protein 3 isoform X2 [Sesamum indicum]
SIN_1019157	Up	NA	NA	NA	K06699//proteasome activator subunit 4;K12472//epidermal growth factor receptor substrate 15	gi|747088314|ref|XP_011091740.1|//PREDICTED: polygalacturonase-1 non-catalytic subunit beta-like [Sesamum indicum]
SIN_1011326	Down	GO:0031224//intrinsic component of membrane;GO:0016021//integral component of membrane;GO:0005886//plasma membrane	GO:0015175//neutral amino acid transmembrane transporter activity;GO:0015172//acidic amino acid transmembrane transporter activity	GO:0015810//aspartate transport;GO:0015804//neutral amino acid transport;GO:0015827//tryptophan transport	K14209//solute carrier family 36 (proton-coupled amino acid transporter)	gi|747056104|ref|XP_011074307.1|//PREDICTED: amino acid permease 6 [Sesamum indicum]
SIN_1002347	Down	NA	NA	NA	K11253//histone H3	gi|747077136|ref|XP_011085676.1|//PREDICTED: histone H3.1-like isoform X2 [Sesamum indicum];gi|747077010|ref|XP_011085603.1|//PREDICTED: trichohyalin-like [Sesamum indicum]
SIN_1015825	Up	NA	NA	NA	K16290//xylem cysteine proteinase [EC:3.4.22.-]	gi|747055643|ref|XP_011074065.1|//PREDICTED: xylem cysteine proteinase 2-like [Sesamum indicum]
SIN_1002493	Down	NA	NA	NA	K04374//cyclic AMP-dependent transcription factor ATF-4	gi|747060835|ref|XP_011076864.1|//PREDICTED: uncharacterized protein At4g06598 isoform X1 [Sesamum indicum];gi|747060843|ref|XP_011076869.1|//PREDICTED: uncharacterized protein LOC105161014 isoform X2 [Sesamum indicum]
BGI_novel_G001194	Up	NA	GO:0004252//serine-type endopeptidase activity	GO:0006508//proteolysis	K13199//plasminogen activator inhibitor 1 RNA-binding protein	gi|747068585|ref|XP_011081055.1|//PREDICTED: cucumisin-like [Sesamum indicum]
SIN_1014474	Up	NA	GO:0016788//hydrolase activity, acting on ester bonds	GO:0071555//cell wall organization	K01051//pectinesterase [EC:3.1.1.11]	gi|747094959|ref|XP_011095339.1|//PREDICTED: pectinesterase 2.1-like [Sesamum indicum]
SIN_1002445	Up	GO:0044424//intracellular part	GO:0016840//carbon-nitrogen lyase activity	GO:0006558//L-phenylalanine metabolic process	K10775//phenylalanine ammonia-lyase [EC:4.3.1.24]	gi|747061581|ref|XP_011077265.1|//PREDICTED: LOW QUALITY PROTEIN: phenylalanine ammonia-lyase-like [Sesamum indicum]
SIN_1003749	Down	NA	NA	NA	K00826//branched-chain amino acid aminotransferase [EC:2.6.1.42]	gi|747102261|ref|XP_011099290.1|//PREDICTED: putative nuclear matrix constituent protein 1-like protein [Sesamum indicum]
SIN_1012215	Up	GO:0005618//cell wall	GO:0004175//endopeptidase activity;GO:0004252//serine-type endopeptidase activity;GO:0005515//protein binding	GO:0044092//negative regulation of molecular function;GO:0006508//proteolysis;GO:0019538//protein metabolic process	K13199//plasminogen activator inhibitor 1 RNA-binding protein	gi|747060686|ref|XP_011076782.1|//PREDICTED: cucumisin-like [Sesamum indicum]
SIN_1002793	Up	NA	NA	NA	NA	gi|747087382|ref|XP_011091232.1|//PREDICTED: major allergen Pru ar 1-like [Sesamum indicum]
SIN_1010071	Up	NA	NA	NA	K01953//asparagine synthase (glutamine-hydrolysing) [EC:6.3.5.4]	gi|747086564|ref|XP_011090787.1|//PREDICTED: stem-specific protein TSJT1-like [Sesamum indicum]
SIN_1015040	Down	NA	NA	NA	K13100//pre-mRNA-splicing factor CWC22	gi|747085822|ref|XP_011090388.1|//PREDICTED: pre-mRNA-splicing factor CWC22 homolog [Sesamum indicum]
SIN_1025915	Up	NA	NA	NA	NA	gi|225450557|ref|XP_002277523.1|//PREDICTED: Werner Syndrome-like exonuclease [Vitis vinifera]
SIN_1006941	Down	NA	NA	NA	NA	gi|747096127|ref|XP_011095969.1|//PREDICTED: uncharacterized protein LOC105175280 [Sesamum indicum]
SIN_1008616	Up	NA	NA	NA	NA	gi|747076022|ref|XP_011085067.1|//PREDICTED: uncharacterized protein LOC105167167 [Sesamum indicum]
SIN_1016857	Up	NA	NA	NA	K00430//peroxidase [EC:1.11.1.7]	NA
SIN_1013434	Up	NA	NA	NA	NA	NA
SIN_1017838	Up	GO:0005576//extracellular region	NA	GO:0006952//defense response;GO:0050896//response to stimulus;GO:0009607//response to biotic stimulus	K14297//nuclear pore complex protein Nup98-Nup96;K12173//BRCA1-A complex subunit BRE	gi|747041297|ref|XP_011072299.1|//PREDICTED: thaumatin-like protein [Sesamum indicum];gi|747041295|ref|XP_011072290.1|//PREDICTED: thaumatin-like protein [Sesamum indicum]
SIN_1020550	Up	NA	NA	NA	K06911//uncharacterized protein;K05350//beta-glucosidase [EC:3.2.1.21]	gi|747070616|ref|XP_011082138.1|//PREDICTED: F-box/FBD/LRR-repeat protein At1g13570-like [Sesamum indicum]
SIN_1018112	Down	NA	GO:0046914//transition metal ion binding;GO:0016655//oxidoreductase activity, acting on NAD(P)H, quinone or similar compound as acceptor	GO:0008152//metabolic process	K18980//2-methylene-furan-3-one reductase [EC:1.3.1.105]	gi|747050057|ref|XP_011071085.1|//PREDICTED: 2-methylene-furan-3-one reductase-like [Sesamum indicum]
SIN_1004355	Up	NA	NA	NA	NA	gi|747086168|ref|XP_011090573.1|//PREDICTED: uncharacterized protein LOC105171235 [Sesamum indicum]
SIN_1024873	Up	NA	GO:0003824//catalytic activity;GO:0005488//binding	GO:0008152//metabolic process	K07119//uncharacterized protein;K08070//2-alkenal reductase [EC:1.3.1.74]	gi|747091647|ref|XP_011093562.1|//PREDICTED: 2-alkenal reductase (NADP(+)-dependent)-like [Sesamum indicum]
SIN_1018309	Down	NA	GO:0046983//protein dimerization activity	NA	K16189//phytochrome-interacting factor 4;K13422//transcription factor MYC2	gi|747049578|ref|XP_011070838.1|//PREDICTED: transcription factor bHLH30 [Sesamum indicum]
SIN_1010161	Down	GO:0043231//intracellular membrane-bounded organelle;GO:0043234//protein complex;GO:0016589//NURF complex	GO:0003677//DNA binding;GO:0005524//ATP binding;GO:0003676//nucleic acid binding;GO:0031491//nucleosome binding;GO:0003682//chromatin binding;GO:0032559//adenyl ribonucleotide binding;GO:0017111//nucleoside-triphosphatase activity;GO:0016887//ATPase activity	GO:0006338//chromatin remodeling;GO:0043044//ATP-dependent chromatin remodeling	K11654//SWI/SNF-related matrix-associated actin-dependent regulator of chromatin subfamily A member 5 [EC:3.6.4.-]	gi|747086801|ref|XP_011090917.1|//PREDICTED: putative chromatin-remodeling complex ATPase chain [Sesamum indicum]
SIN_1026259	Up	NA	NA	NA	NA	gi|747068808|ref|XP_011081179.1|//PREDICTED: blue copper protein-like [Sesamum indicum]
SIN_1022900	Down	NA	NA	NA	K14611//solute carrier family 23 (nucleobase transporter), member 1/2;K08234//glyoxylase I family protein	gi|661899608|emb|CDO97602.1|//unnamed protein product [Coffea canephora];gi|747089360|ref|XP_011092314.1|//PREDICTED: uncharacterized protein LOC105172535 [Sesamum indicum]
SIN_1010351	Up	NA	NA	NA	NA	gi|255549756|ref|XP_002515929.1|//PREDICTED: uncharacterized protein LOC8281613 [Ricinus communis]
SIN_1000861	Up	GO:0005739//mitochondrion	NA	NA	NA	gi|302143234|emb|CBI20529.3|//unnamed protein product [Vitis vinifera];gi|674887096|emb|CDY45505.1|//BnaCnng12640D [Brassica napus]
SIN_1022749	Up	NA	NA	GO:0050896//response to stimulus	NA	gi|747080468|ref|XP_011087485.1|//PREDICTED: universal stress protein A-like protein [Sesamum indicum]
