# Supplementary material for: Transcriptomic, biochemical and physio-anatomical investigations shed more light on responses to drought stress in two contrasting sesame genotypes
Source: Sci Rep. 2017 Aug 18;7:8755. doi: 10.1038/s41598-017-09397-6 (PMC5562740; doi:10.1038/s41598-017-09397-6)
Supplement: Supplementary file 8 — Supplementary Table S8 [file 41598_2017_9397_MOESM8_ESM.xls]

## Sheet: Primers
Transcriptomic, biochemical and physio-anatomical investigations shed more light on responses to drought stress in two contrasting sesame genotypes
Komivi Dossa1,2,3, Donghua Li1, Linhai Wang1, Xiaomin Zheng4, Aili Liu1, Jingyin Yu1, Xin Wei1, Rong Zhou1, Daniel Fonceka2,5, Diaga Diouf3, Boshou Liao1, Ndiaga Cissé2 & Xiurong Zhang1
Supplementary Table S8. The specific primers used for real-time PCR
Gene ID	sense primer	antisense primer
SIN_1006240	TTCTCCACGCCTTCCT	AGCAACTACGCAAGGA
SIN_1004770	ACGGATACTTGATGGCTCT	GCTTGTGCATACGAAACG
SIN_1016159	CACGCCCACTTCTGAATA	GGTGCTTTGGAGGTTAGG
SIN_1022846	TCTGGAGGCAGTTCAGGC	CTTCATCGGAAACAATGCTAAT
SIN_1000454	CGGTGTTGTTTGCGGTTAT	TTGCAGATGATGGCGTTG
SIN_1000316	TTTGTTGTCTTCCGTTTG	TTGCGACTCTGTTTCATC
SIN_1012778	TCTATGCGTTGGAGTGGA	ACCCTGGCAGCAATCTTC
SIN_1016160	CGCTTCCACCACCTCAA	ATGCGGCAGTGGTTGAG
SIN_1009021	ATGGGAGGAGGACACG	ATGACGGCACAGAGGC
SIN_1017373	AAGCCGTTGATGGTGC	TCCGCTTGTTCTTCCTGCTT
